# Supplementary material for: Hexa­kis­(propyl­ammonium) benzene-1,2,4,5-tetra­carboxyl­ate 2,5-dicarb­oxy­benzene-1,4-carboxyl­ate tetra­hydrate
Source: Acta Crystallogr Sect E Struct Rep Online. 2012 Aug 31;68(Pt 9):o2807. doi: 10.1107/S1600536812036501 (PMC3435833; doi:10.1107/S1600536812036501)
Supplement: Supplementary file 1 [file e-68-o2807-sup1.cif]

##############################################################################
#                                                                            #
# This CIF contains the data in a paper accepted for publication in          #
# Acta Crystallographica Section E. It conforms to the requirements of       #
# Notes for Authors for Acta Crystallographica Section E, and has been       #
# peer reviewed under the auspices of the IUCr Commission on Journals.       #
#                                                                            #
# Full details of the Crystallographic Information File format               #
# are given in the paper "The Crystallographic Information File (CIF):       #
# a New Standard Archive File for Crystallography" by S. R. Hall, F. H.      #
# Allen and I. D. Brown [Acta Cryst. (1991), A47, 655-685].                  #
#                                                                            #
# The current version of the core CIF dictionary is obtainable from          #
# ftp://ftp.iucr.org/pub/cif_core.dic.                                       #
#                                                                            #
# Software is freely available for graphical display of the structure(s)     #
# in this CIF. For information consult the CIF software page                 #
# http://www.iucr.org/resources/cif/software.                                #
#                                                                            #
# This file may be used for bona fide research purposes within the           #
# scientific community so long as proper attribution is given to the journal # 
# article from which it was obtained.                                        #
#                                                                            #
##############################################################################
data_global
_audit_creation_method     'form.cif (version 2.0)'
_journal_data_validation_number     ?
_journal_date_recd_electronic     2012-04-11
_journal_date_accepted     2012-08-21
_journal_name_full     'Acta Crystallographica, Section E'
_journal_year     2012
_journal_volume     68
_journal_issue      9
_journal_page_first     o2807
_journal_page_last     o2807
_journal_paper_category     QO
_journal_paper_doi     10.1107/S1600536812036501
_journal_coeditor_code     BH2430
_publ_contact_author_name     'Dr Manuel A. Fernandes'
_publ_contact_author_address
;
Molecular Sciences Institute
School of Chemistry
University of the Witwatersrand
PO Wits 2050
Johannesburg
South Africa
;
_publ_contact_author_email     'Manuel.Fernandes@wits.ac.za'
_publ_contact_author_fax     'Int +27 11 717 6749'
_publ_contact_author_phone     'Int +27 11 717 6723'
_publ_section_title
;
Hexakis(propylammonium) benzene-1,2,4,5-tetracarboxylate
2,5-dicarboxybenzene-1,4-carboxylate tetrahydrate
;
loop_
    _publ_author_name
    _publ_author_footnote
    _publ_author_address
    "Khorasani, Sanaz" .
;
Molecular Sciences Institute
School of Chemistry
University of the Witwatersrand
PO Wits 2050
Johannesburg
South Africa
;
    "Fernandes, Manuel A." .
;
Molecular Sciences Institute
School of Chemistry
University of the Witwatersrand
PO Wits 2050
Johannesburg
South Africa
;
data_I
_audit_creation_method     SHELXL-97
_chemical_name_systematic
;
Hexakis(propylammonium) benzene-1,2,4,5-tetracarboxylate
2,5-dicarboxybenzene-1,4-carboxylate tetrahydrate
;
_chemical_name_common     ?
_chemical_formula_moiety
                            '6(C3 H10 N +), C10 H2 O8 4-, C10 H4 O8 2-, 4(H2 O)'
_chemical_formula_sum     'C38 H74 N6 O20'
_chemical_formula_iupac     '6C3 H10 N +, C10 H2 O8 4-, C10 H4 O8 2-, 4H2 O'
_chemical_formula_weight     935.03
_chemical_melting_point     ?
_symmetry_cell_setting     triclinic
_symmetry_space_group_name_H-M     'P -1'
_symmetry_space_group_name_Hall     '-P 1'
loop_
    _symmetry_equiv_pos_as_xyz
    'x, y, z'
    '-x, -y, -z'
_cell_length_a     9.9826(2)
_cell_length_b     11.0994(2)
_cell_length_c     12.4453(2)
_cell_angle_alpha     107.4610(10)
_cell_angle_beta     90.0620(10)
_cell_angle_gamma     105.7210(10)
_cell_volume     1261.10(4)
_cell_formula_units_Z     1
_cell_measurement_reflns_used     8121
_cell_measurement_theta_min     2.20
_cell_measurement_theta_max     27.17
_cell_measurement_temperature     173(2)
_exptl_crystal_description     block
_exptl_crystal_colour     colourless
_exptl_crystal_size_max     0.55
_exptl_crystal_size_mid     0.33
_exptl_crystal_size_min     0.06
_exptl_crystal_density_diffrn     1.231
_exptl_crystal_density_meas     ?
_exptl_crystal_density_method     'not measured'
_exptl_crystal_F_000     504
_exptl_absorpt_coefficient_mu     0.099
_exptl_absorpt_correction_type     none
_exptl_absorpt_process_details     ?
_exptl_absorpt_correction_T_min     ?
_exptl_absorpt_correction_T_max     ?
_exptl_special_details     ?
_diffrn_ambient_temperature     173(2)
_diffrn_radiation_type     MoK\a
_diffrn_radiation_wavelength     0.71073
_diffrn_radiation_source     'fine-focus sealed tube'
_diffrn_radiation_monochromator     graphite
_diffrn_measurement_device_type     'Bruker APEXII CCD'
_diffrn_measurement_method     '\f and \w scans'
_diffrn_detector_area_resol_mean     ?
_diffrn_reflns_number     41269
_diffrn_reflns_av_R_equivalents     0.0644
_diffrn_reflns_av_sigmaI/netI     0.0334
_diffrn_reflns_theta_min     1.72
_diffrn_reflns_theta_max     28.00
_diffrn_reflns_theta_full     28.00
_diffrn_measured_fraction_theta_max     1.000
_diffrn_measured_fraction_theta_full     1.000
_diffrn_reflns_limit_h_min     -13
_diffrn_reflns_limit_h_max     13
_diffrn_reflns_limit_k_min     -14
_diffrn_reflns_limit_k_max     14
_diffrn_reflns_limit_l_min     -16
_diffrn_reflns_limit_l_max     16
_diffrn_standards_number     0
_diffrn_standards_interval_count     ?
_diffrn_standards_interval_time     ?
_diffrn_standards_decay_%     ?
_refine_special_details     ?
_reflns_number_total     6092
_reflns_number_gt     4741
_reflns_threshold_expression     I>2\s(I)
_refine_ls_structure_factor_coef     Fsqd
_refine_ls_matrix_type     full
_refine_ls_R_factor_all     0.0529
_refine_ls_R_factor_gt     0.0401
_refine_ls_wR_factor_gt     0.1118
_refine_ls_wR_factor_ref     0.1183
_refine_ls_goodness_of_fit_ref     1.102
_refine_ls_restrained_S_all     1.104
_refine_ls_number_reflns     6092
_refine_ls_number_parameters     359
_refine_ls_number_restraints     36
_refine_ls_number_constraints     0
_refine_ls_hydrogen_treatment     mixed
_refine_ls_weighting_scheme     calc
_refine_ls_weighting_details
         'calc w=1/[\s^2^(Fo^2^)+(0.0677P)^2^+0.0131P] where P=(Fo^2^+2Fc^2^)/3'
_atom_sites_solution_hydrogens     geom
_atom_sites_solution_primary     direct
_atom_sites_solution_secondary     difmap
_refine_ls_shift/su_max     0.000
_refine_ls_shift/su_mean     0.000
_refine_diff_density_max     0.401
_refine_diff_density_min     -0.208
_refine_ls_extinction_method     none
_refine_ls_extinction_coef     ?
loop_
    _atom_type_symbol
    _atom_type_description
    _atom_type_scat_dispersion_real
    _atom_type_scat_dispersion_imag
    _atom_type_scat_source
    'C' 'C' 0.0033 0.0016
                         'International Tables Vol C Tables 4.2.6.8 and 6.1.1.4'
    'H' 'H' 0.0000 0.0000
                         'International Tables Vol C Tables 4.2.6.8 and 6.1.1.4'
    'N' 'N' 0.0061 0.0033
                         'International Tables Vol C Tables 4.2.6.8 and 6.1.1.4'
    'O' 'O' 0.0106 0.0060
                         'International Tables Vol C Tables 4.2.6.8 and 6.1.1.4'
_computing_data_collection     'APEX2 (Bruker, 2005)'
_computing_cell_refinement     'SAINT (Bruker, 2005)'
_computing_data_reduction     'SAINT (Bruker, 2005)'
_computing_structure_solution     'SHELXS97 (Sheldrick, 2008)'
_computing_structure_refinement     'SHELXL97 (Sheldrick, 2008)'
_computing_molecular_graphics
                '<i>PLATON</i> (Spek, 2009) and <i>SCHAKAL99</i> (Keller, 1999)'
_computing_publication_material
                  '<i>WinGX</i> (Farrugia, 1999) and <i>PLATON</i> (Spek, 2009)'
loop_
    _atom_site_type_symbol
    _atom_site_label
    _atom_site_fract_x
    _atom_site_fract_y
    _atom_site_fract_z
    _atom_site_U_iso_or_equiv
    _atom_site_adp_type
    _atom_site_calc_flag
    _atom_site_refinement_flags
    _atom_site_occupancy
    _atom_site_symmetry_multiplicity
    _atom_site_disorder_assembly
    _atom_site_disorder_group
    C C1A 0.22708(12) 0.52580(12) -0.14299(10) 0.0232(2) Uani d . 1 1 . .
    C C2A 0.11213(11) 0.51156(11) -0.06610(9) 0.0200(2) Uani d . 1 1 . .
    C C3A 0.12378(11) 0.47733(11) 0.03189(9) 0.0205(2) Uani d . 1 1 . .
    C C4A 0.25248(12) 0.44589(12) 0.06613(10) 0.0244(2) Uani d . 1 1 . .
    C C5A 0.01039(11) 0.46641(11) 0.09698(9) 0.0211(2) Uani d . 1 1 . .
    H H5A 0.0172 0.4434 0.1640 0.025 Uiso calc R 1 1 . .
    O O1A 0.33910(9) 0.62170(11) -0.09776(8) 0.0409(3) Uani d . 1 1 . .
    O O2A 0.20978(11) 0.45663(10) -0.24006(8) 0.0426(3) Uani d . 1 1 . .
    O O3A 0.28839(9) 0.48363(9) 0.17124(7) 0.0290(2) Uani d . 1 1 . .
    O O4A 0.31169(11) 0.38559(12) -0.00919(8) 0.0481(3) Uani d . 1 1 . .
    H H1A 0.410(2) 0.627(2) -0.1536(17) 0.073(6) Uiso d . 1 1 . .
    C C1B 0.54388(12) 0.25468(10) 0.46362(9) 0.0198(2) Uani d . 1 1 . .
    C C2B 0.51859(11) 0.12374(10) 0.48550(9) 0.0177(2) Uani d . 1 1 . .
    C C3B 0.38802(11) 0.05553(10) 0.50875(9) 0.0179(2) Uani d . 1 1 . .
    C C4B 0.26512(11) 0.11247(10) 0.52874(9) 0.0194(2) Uani d . 1 1 . .
    C C5B 0.37135(11) -0.06751(10) 0.52237(9) 0.0185(2) Uani d . 1 1 . .
    H H5B 0.2825 -0.1145 0.5374 0.022 Uiso calc R 1 1 . .
    O O1B 0.27743(8) 0.21010(8) 0.61637(6) 0.02247(18) Uani d . 1 1 . .
    O O2B 0.15747(9) 0.05801(9) 0.46345(8) 0.0351(2) Uani d . 1 1 . .
    O O3B 0.66579(9) 0.33107(8) 0.49001(8) 0.0317(2) Uani d . 1 1 . .
    O O4B 0.44488(8) 0.27684(8) 0.41868(7) 0.02546(19) Uani d . 1 1 . .
    C C6C 1.00660(13) 0.14661(13) 0.78897(10) 0.0302(3) Uani d . 1 1 . .
    H H6A 1.0776 0.2198 0.8437 0.036 Uiso calc R 1 1 . .
    H H6B 1.0366 0.0657 0.7751 0.036 Uiso calc R 1 1 . .
    C C7C 0.86828(17) 0.1274(2) 0.83874(14) 0.0518(4) Uani d . 1 1 . .
    H H7A 0.7957 0.0592 0.7818 0.062 Uiso calc R 1 1 . .
    H H7B 0.8419 0.2107 0.8583 0.062 Uiso calc R 1 1 . .
    C C8C 0.8738(3) 0.0858(3) 0.94401(18) 0.0825(7) Uani d . 1 1 . .
    H H8A 0.8858 -0.0028 0.9229 0.124 Uiso calc R 1 1 . .
    H H8B 0.7865 0.0856 0.9800 0.124 Uiso calc R 1 1 . .
    H H8C 0.9526 0.1479 0.9970 0.124 Uiso calc R 1 1 . .
    N N1C 0.99833(11) 0.17678(10) 0.68130(9) 0.0237(2) Uani d D 1 1 . .
    H H1B 1.0887(13) 0.1969(15) 0.6545(12) 0.041(4) Uiso d D 1 1 . .
    H H1C 0.9581(15) 0.2445(13) 0.6863(13) 0.039(4) Uiso d D 1 1 . .
    H H1D 0.9397(15) 0.1009(13) 0.6289(11) 0.042(4) Uiso d D 1 1 . .
    C C6D 0.51159(14) 0.19783(14) 0.81853(11) 0.0342(3) Uani d . 1 1 . .
    H H6C 0.5811 0.2313 0.8851 0.041 Uiso calc R 1 1 . .
    H H6D 0.5588 0.1649 0.7506 0.041 Uiso calc R 1 1 . .
    C C7D 0.39438(16) 0.08625(15) 0.83184(13) 0.0429(4) Uani d . 1 1 . .
    H H7C 0.3219 0.0568 0.7678 0.051 Uiso calc R 1 1 . .
    H H7D 0.3511 0.1179 0.9024 0.051 Uiso calc R 1 1 . .
    C C8D 0.4457(2) -0.02982(18) 0.83571(15) 0.0575(5) Uani d . 1 1 . .
    H H8D 0.4885 -0.0615 0.7658 0.086 Uiso calc R 1 1 . .
    H H8E 0.3666 -0.1009 0.8431 0.086 Uiso calc R 1 1 . .
    H H8F 0.5151 -0.0017 0.9007 0.086 Uiso calc R 1 1 . .
    N N1D 0.45926(11) 0.30762(11) 0.80741(9) 0.0308(2) Uani d D 1 1 . .
    H H1G 0.5358(15) 0.3796(14) 0.8062(13) 0.044(4) Uiso d D 1 1 . .
    H H1E 0.4074(17) 0.3349(17) 0.8726(12) 0.056(5) Uiso d D 1 1 . .
    H H1F 0.4011(15) 0.2756(15) 0.7358(10) 0.041(4) Uiso d D 1 1 . .
    C C6E 0.11925(13) 0.35625(13) 0.48083(10) 0.0287(3) Uani d . 1 1 . .
    H H6E 0.0610 0.4160 0.5112 0.034 Uiso calc R 1 1 . .
    H H6F 0.0832 0.2764 0.5041 0.034 Uiso calc R 1 1 . .
    C C7E 0.10636(16) 0.31785(16) 0.35439(12) 0.0434(4) Uani d . 1 1 . .
    H H7E 0.1654 0.2589 0.3237 0.052 Uiso calc R 1 1 . .
    H H7F 0.1405 0.3977 0.3308 0.052 Uiso calc R 1 1 . .
    C C8E -0.04440(17) 0.24798(18) 0.30615(14) 0.0538(4) Uani d . 1 1 . .
    H H8G -0.0790 0.1700 0.3308 0.081 Uiso calc R 1 1 . .
    H H8H -0.0493 0.2210 0.2234 0.081 Uiso calc R 1 1 . .
    H H8I -0.1020 0.3079 0.3332 0.081 Uiso calc R 1 1 . .
    N N1E 0.26635(11) 0.42296(10) 0.53008(9) 0.0240(2) Uani d D 1 1 . .
    H H1H 0.2706(18) 0.4358(17) 0.6115(10) 0.054(5) Uiso d D 1 1 . .
    H H1I 0.3266(14) 0.3730(14) 0.4935(12) 0.038(4) Uiso d D 1 1 . .
    H H1J 0.2960(15) 0.5099(11) 0.5212(11) 0.032(4) Uiso d D 1 1 . .
    O O1W 0.82657(12) 0.33934(11) 0.67230(10) 0.0453(3) Uani d . 1 1 . .
    H H1WA 0.7720(18) 0.3259(17) 0.6042(15) 0.055(5) Uiso d . 1 1 . .
    H H1WB 0.7964(18) 0.3927(19) 0.7282(15) 0.056(5) Uiso d . 1 1 . .
    O O2WA 0.5131(5) 0.6023(11) 0.7471(7) 0.0361(15) Uani d P 0.55(2) 1 A 1
    O O2WB 0.5446(9) 0.6686(15) 0.7894(10) 0.042(2) Uani d P 0.45(2) 1 A 2
    H H2WA 0.534(2) 0.662(2) 0.7082(18) 0.070(6) Uiso d . 1 1 . .
    H H2WB 0.589(2) 0.606(2) 0.7792(17) 0.056(5) Uiso d . 1 1 . .
loop_
    _atom_site_aniso_label
    _atom_site_aniso_U_11
    _atom_site_aniso_U_22
    _atom_site_aniso_U_33
    _atom_site_aniso_U_12
    _atom_site_aniso_U_13
    _atom_site_aniso_U_23
    C1A 0.0222(6) 0.0280(6) 0.0230(6) 0.0108(5) 0.0057(4) 0.0098(5)
    C2A 0.0189(5) 0.0224(5) 0.0172(5) 0.0067(4) 0.0027(4) 0.0035(4)
    C3A 0.0192(5) 0.0227(6) 0.0185(5) 0.0071(4) 0.0008(4) 0.0038(4)
    C4A 0.0205(5) 0.0312(6) 0.0247(6) 0.0097(5) 0.0031(4) 0.0113(5)
    C5A 0.0215(5) 0.0247(6) 0.0173(5) 0.0075(4) 0.0013(4) 0.0061(4)
    O1A 0.0236(5) 0.0557(6) 0.0325(5) -0.0013(4) 0.0075(4) 0.0093(5)
    O2A 0.0454(6) 0.0454(6) 0.0258(5) 0.0064(5) 0.0159(4) 0.0005(4)
    O3A 0.0256(4) 0.0408(5) 0.0241(4) 0.0149(4) -0.0009(3) 0.0104(4)
    O4A 0.0478(6) 0.0829(8) 0.0320(5) 0.0482(6) 0.0138(4) 0.0180(5)
    C1B 0.0254(6) 0.0176(5) 0.0188(5) 0.0095(4) 0.0049(4) 0.0062(4)
    C2B 0.0209(5) 0.0161(5) 0.0169(5) 0.0069(4) 0.0021(4) 0.0045(4)
    C3B 0.0202(5) 0.0168(5) 0.0168(5) 0.0073(4) 0.0005(4) 0.0036(4)
    C4B 0.0190(5) 0.0168(5) 0.0247(5) 0.0061(4) 0.0040(4) 0.0088(4)
    C5B 0.0186(5) 0.0168(5) 0.0199(5) 0.0046(4) 0.0036(4) 0.0059(4)
    O1B 0.0239(4) 0.0215(4) 0.0227(4) 0.0110(3) 0.0034(3) 0.0039(3)
    O2B 0.0233(4) 0.0268(5) 0.0467(5) 0.0094(4) -0.0095(4) -0.0029(4)
    O3B 0.0302(5) 0.0196(4) 0.0453(5) 0.0012(4) -0.0054(4) 0.0156(4)
    O4B 0.0277(4) 0.0292(4) 0.0293(4) 0.0152(4) 0.0071(3) 0.0169(4)
    C6C 0.0317(7) 0.0317(7) 0.0294(6) 0.0119(5) 0.0014(5) 0.0103(5)
    C7C 0.0448(9) 0.0760(12) 0.0487(9) 0.0236(8) 0.0202(7) 0.0341(9)
    C8C 0.0876(15) 0.121(2) 0.0633(13) 0.0335(14) 0.0300(11) 0.0605(14)
    N1C 0.0218(5) 0.0231(5) 0.0249(5) 0.0074(4) 0.0028(4) 0.0044(4)
    C6D 0.0303(7) 0.0449(8) 0.0270(6) 0.0162(6) 0.0000(5) 0.0059(6)
    C7D 0.0480(9) 0.0474(9) 0.0357(7) 0.0175(7) 0.0105(6) 0.0130(7)
    C8D 0.0827(13) 0.0550(10) 0.0442(9) 0.0288(9) 0.0124(9) 0.0212(8)
    N1D 0.0248(5) 0.0359(6) 0.0268(6) 0.0090(5) 0.0018(4) 0.0024(5)
    C6E 0.0285(6) 0.0297(6) 0.0328(7) 0.0115(5) 0.0082(5) 0.0140(5)
    C7E 0.0422(8) 0.0494(9) 0.0337(7) -0.0008(7) 0.0014(6) 0.0182(7)
    C8E 0.0459(9) 0.0584(10) 0.0482(9) 0.0011(8) -0.0083(7) 0.0161(8)
    N1E 0.0296(5) 0.0201(5) 0.0264(5) 0.0104(4) 0.0062(4) 0.0100(4)
    O1W 0.0521(6) 0.0462(6) 0.0359(6) 0.0330(5) -0.0143(5) -0.0066(5)
    O2WA 0.0229(13) 0.063(4) 0.042(2) 0.0199(17) 0.0125(14) 0.038(3)
    O2WB 0.032(2) 0.072(5) 0.048(3) 0.030(3) 0.020(2) 0.042(4)
_geom_special_details     ?
loop_
    _geom_bond_atom_site_label_1
    _geom_bond_atom_site_label_2
    _geom_bond_site_symmetry_2
    _geom_bond_distance
    _geom_bond_publ_flag
    C1A O2A . 1.2041(14) ?
    C1A O1A . 1.3017(15) ?
    C1A C2A . 1.5007(15) ?
    C2A C5A 2_565 1.3859(15) ?
    C2A C3A . 1.3953(15) ?
    C3A C5A . 1.3923(15) ?
    C3A C4A . 1.5117(16) ?
    C4A O4A . 1.2309(15) ?
    C4A O3A . 1.2665(14) ?
    C5A C2A 2_565 1.3859(15) ?
    C5A H5A . 0.9500 ?
    O1A H1A . 1.00(2) ?
    C1B O4B . 1.2504(13) ?
    C1B O3B . 1.2572(14) ?
    C1B C2B . 1.5128(15) ?
    C2B C5B 2_656 1.3933(15) ?
    C2B C3B . 1.3976(15) ?
    C3B C5B . 1.3920(15) ?
    C3B C4B . 1.5142(14) ?
    C4B O2B . 1.2376(14) ?
    C4B O1B . 1.2638(13) ?
    C5B C2B 2_656 1.3933(15) ?
    C5B H5B . 0.9500 ?
    C6C N1C . 1.4827(15) ?
    C6C C7C . 1.5024(19) ?
    C6C H6A . 0.9900 ?
    C6C H6B . 0.9900 ?
    C7C C8C . 1.519(2) ?
    C7C H7A . 0.9900 ?
    C7C H7B . 0.9900 ?
    C8C H8A . 0.9800 ?
    C8C H8B . 0.9800 ?
    C8C H8C . 0.9800 ?
    N1C H1B . 0.955(12) ?
    N1C H1C . 0.930(12) ?
    N1C H1D . 0.938(11) ?
    C6D N1D . 1.4910(18) ?
    C6D C7D . 1.506(2) ?
    C6D H6C . 0.9900 ?
    C6D H6D . 0.9900 ?
    C7D C8D . 1.523(2) ?
    C7D H7C . 0.9900 ?
    C7D H7D . 0.9900 ?
    C8D H8D . 0.9800 ?
    C8D H8E . 0.9800 ?
    C8D H8F . 0.9800 ?
    N1D H1G . 0.948(12) ?
    N1D H1E . 0.978(12) ?
    N1D H1F . 0.977(11) ?
    C6E N1E . 1.4889(16) ?
    C6E C7E . 1.4973(18) ?
    C6E H6E . 0.9900 ?
    C6E H6F . 0.9900 ?
    C7E C8E . 1.521(2) ?
    C7E H7E . 0.9900 ?
    C7E H7F . 0.9900 ?
    C8E H8G . 0.9800 ?
    C8E H8H . 0.9800 ?
    C8E H8I . 0.9800 ?
    N1E H1H . 0.979(12) ?
    N1E H1I . 0.952(11) ?
    N1E H1J . 0.970(11) ?
    O1W H1WA . 0.958(19) ?
    O1W H1WB . 0.880(19) ?
    O2WA H2WA . 0.91(2) ?
    O2WA H2WB . 0.84(2) ?
    O2WB H2WA . 1.00(2) ?
    O2WB H2WB . 0.89(2) ?
loop_
    _geom_angle_atom_site_label_1
    _geom_angle_atom_site_label_2
    _geom_angle_atom_site_label_3
    _geom_angle_site_symmetry_1
    _geom_angle_site_symmetry_3
    _geom_angle
    _geom_angle_publ_flag
    O2A C1A O1A . . 124.64(11) ?
    O2A C1A C2A . . 120.64(11) ?
    O1A C1A C2A . . 114.60(10) ?
    C5A C2A C3A 2_565 . 120.07(10) ?
    C5A C2A C1A 2_565 . 116.65(10) ?
    C3A C2A C1A . . 123.27(10) ?
    C5A C3A C2A . . 118.52(10) ?
    C5A C3A C4A . . 119.36(10) ?
    C2A C3A C4A . . 122.06(10) ?
    O4A C4A O3A . . 126.02(11) ?
    O4A C4A C3A . . 117.91(10) ?
    O3A C4A C3A . . 116.06(10) ?
    C2A C5A C3A 2_565 . 121.40(10) ?
    C2A C5A H5A 2_565 . 119.3 ?
    C3A C5A H5A . . 119.3 ?
    C1A O1A H1A . . 110.4(11) ?
    O4B C1B O3B . . 125.49(10) ?
    O4B C1B C2B . . 118.29(10) ?
    O3B C1B C2B . . 116.19(9) ?
    C5B C2B C3B 2_656 . 119.25(10) ?
    C5B C2B C1B 2_656 . 118.35(9) ?
    C3B C2B C1B . . 122.35(10) ?
    C5B C3B C2B . . 118.92(10) ?
    C5B C3B C4B . . 117.47(9) ?
    C2B C3B C4B . . 123.45(9) ?
    O2B C4B O1B . . 123.98(10) ?
    O2B C4B C3B . . 119.26(10) ?
    O1B C4B C3B . . 116.65(9) ?
    C3B C5B C2B . 2_656 121.83(10) ?
    C3B C5B H5B . . 119.1 ?
    C2B C5B H5B 2_656 . 119.1 ?
    N1C C6C C7C . . 111.51(11) ?
    N1C C6C H6A . . 109.3 ?
    C7C C6C H6A . . 109.3 ?
    N1C C6C H6B . . 109.3 ?
    C7C C6C H6B . . 109.3 ?
    H6A C6C H6B . . 108.0 ?
    C6C C7C C8C . . 111.48(15) ?
    C6C C7C H7A . . 109.3 ?
    C8C C7C H7A . . 109.3 ?
    C6C C7C H7B . . 109.3 ?
    C8C C7C H7B . . 109.3 ?
    H7A C7C H7B . . 108.0 ?
    C7C C8C H8A . . 109.5 ?
    C7C C8C H8B . . 109.5 ?
    H8A C8C H8B . . 109.5 ?
    C7C C8C H8C . . 109.5 ?
    H8A C8C H8C . . 109.5 ?
    H8B C8C H8C . . 109.5 ?
    C6C N1C H1B . . 110.5(9) ?
    C6C N1C H1C . . 113.5(9) ?
    H1B N1C H1C . . 110.0(13) ?
    C6C N1C H1D . . 106.7(9) ?
    H1B N1C H1D . . 109.4(13) ?
    H1C N1C H1D . . 106.6(13) ?
    N1D C6D C7D . . 111.46(11) ?
    N1D C6D H6C . . 109.3 ?
    C7D C6D H6C . . 109.3 ?
    N1D C6D H6D . . 109.3 ?
    C7D C6D H6D . . 109.3 ?
    H6C C6D H6D . . 108.0 ?
    C6D C7D C8D . . 111.73(13) ?
    C6D C7D H7C . . 109.3 ?
    C8D C7D H7C . . 109.3 ?
    C6D C7D H7D . . 109.3 ?
    C8D C7D H7D . . 109.3 ?
    H7C C7D H7D . . 107.9 ?
    C7D C8D H8D . . 109.5 ?
    C7D C8D H8E . . 109.5 ?
    H8D C8D H8E . . 109.5 ?
    C7D C8D H8F . . 109.5 ?
    H8D C8D H8F . . 109.5 ?
    H8E C8D H8F . . 109.5 ?
    C6D N1D H1G . . 109.7(10) ?
    C6D N1D H1E . . 108.3(11) ?
    H1G N1D H1E . . 109.5(14) ?
    C6D N1D H1F . . 107.8(9) ?
    H1G N1D H1F . . 109.1(13) ?
    H1E N1D H1F . . 112.5(14) ?
    N1E C6E C7E . . 112.22(10) ?
    N1E C6E H6E . . 109.2 ?
    C7E C6E H6E . . 109.2 ?
    N1E C6E H6F . . 109.2 ?
    C7E C6E H6F . . 109.2 ?
    H6E C6E H6F . . 107.9 ?
    C6E C7E C8E . . 111.17(13) ?
    C6E C7E H7E . . 109.4 ?
    C8E C7E H7E . . 109.4 ?
    C6E C7E H7F . . 109.4 ?
    C8E C7E H7F . . 109.4 ?
    H7E C7E H7F . . 108.0 ?
    C7E C8E H8G . . 109.5 ?
    C7E C8E H8H . . 109.5 ?
    H8G C8E H8H . . 109.5 ?
    C7E C8E H8I . . 109.5 ?
    H8G C8E H8I . . 109.5 ?
    H8H C8E H8I . . 109.5 ?
    C6E N1E H1H . . 108.8(10) ?
    C6E N1E H1I . . 110.5(9) ?
    H1H N1E H1I . . 111.7(13) ?
    C6E N1E H1J . . 109.6(9) ?
    H1H N1E H1J . . 106.8(13) ?
    H1I N1E H1J . . 109.4(12) ?
    H1WA O1W H1WB . . 107.7(15) ?
    H2WA O2WA H2WB . . 106.7(19) ?
    H2WA O2WB H2WB . . 96(2) ?
loop_
    _geom_torsion_atom_site_label_1
    _geom_torsion_atom_site_label_2
    _geom_torsion_atom_site_label_3
    _geom_torsion_atom_site_label_4
    _geom_torsion_site_symmetry_1
    _geom_torsion_site_symmetry_2
    _geom_torsion_site_symmetry_3
    _geom_torsion_site_symmetry_4
    _geom_torsion
    _geom_torsion_publ_flag
    O2A C1A C2A C5A . . . 2_565 -60.87(16) ?
    O1A C1A C2A C5A . . . 2_565 115.26(12) ?
    O2A C1A C2A C3A . . . . 118.78(14) ?
    O1A C1A C2A C3A . . . . -65.09(15) ?
    C5A C2A C3A C5A 2_565 . . . -0.15(18) ?
    C1A C2A C3A C5A . . . . -179.80(10) ?
    C5A C2A C3A C4A 2_565 . . . 176.98(10) ?
    C1A C2A C3A C4A . . . . -2.66(17) ?
    C5A C3A C4A O4A . . . . 140.12(12) ?
    C2A C3A C4A O4A . . . . -36.99(17) ?
    C5A C3A C4A O3A . . . . -39.17(16) ?
    C2A C3A C4A O3A . . . . 143.72(11) ?
    C2A C3A C5A C2A . . . 2_565 0.16(18) ?
    C4A C3A C5A C2A . . . 2_565 -177.05(10) ?
    O4B C1B C2B C5B . . . 2_656 146.82(10) ?
    O3B C1B C2B C5B . . . 2_656 -31.29(14) ?
    O4B C1B C2B C3B . . . . -30.62(15) ?
    O3B C1B C2B C3B . . . . 151.27(11) ?
    C5B C2B C3B C5B 2_656 . . . -0.60(17) ?
    C1B C2B C3B C5B . . . . 176.82(9) ?
    C5B C2B C3B C4B 2_656 . . . 174.69(9) ?
    C1B C2B C3B C4B . . . . -7.88(16) ?
    C5B C3B C4B O2B . . . . -66.68(14) ?
    C2B C3B C4B O2B . . . . 117.96(12) ?
    C5B C3B C4B O1B . . . . 109.48(11) ?
    C2B C3B C4B O1B . . . . -65.87(14) ?
    C2B C3B C5B C2B . . . 2_656 0.62(17) ?
    C4B C3B C5B C2B . . . 2_656 -174.96(9) ?
    N1C C6C C7C C8C . . . . 175.47(16) ?
    N1D C6D C7D C8D . . . . 176.37(11) ?
    N1E C6E C7E C8E . . . . 179.07(13) ?
loop_
    _geom_hbond_atom_site_label_D
    _geom_hbond_atom_site_label_H
    _geom_hbond_atom_site_label_A
    _geom_hbond_site_symmetry_A
    _geom_hbond_distance_DH
    _geom_hbond_distance_HA
    _geom_hbond_distance_DA
    _geom_hbond_angle_DHA
    _geom_hbond_publ_flag
    N1C H1C O1W . 0.930(12) 1.930(12) 2.8293(14) 162.2(14) y
    N1D H1F O1B . 0.977(11) 1.767(12) 2.7387(14) 172.4(14) y
    N1E H1I O4B . 0.952(11) 1.868(11) 2.8197(13) 178.5(14) y
    N1C H1B O1B 1_655 0.955(12) 1.921(12) 2.8598(13) 167.2(14) y
    N1C H1D O2B 2_656 0.938(11) 1.796(12) 2.7269(13) 171.2(14) y
    N1D H1G O3A 2_666 0.948(12) 1.940(12) 2.8725(14) 167.4(15) y
    N1D H1E O4A 1_556 0.978(12) 1.786(12) 2.7642(14) 179.3(17) y
    N1E H1H O2A 1_556 0.979(12) 1.913(13) 2.8493(14) 159.2(15) y
    N1E H1J O3B 2_666 0.970(11) 1.750(11) 2.7170(13) 174.4(13) y
    O1W H1WB O3A 2_666 0.880(19) 1.94(2) 2.8107(14) 169.2(17) y
    O1W H1WA O3B . 0.958(19) 1.796(19) 2.7421(14) 169.1(16) y
    O1A H1A O2WB 1_554 1.00(2) 1.54(2) 2.513(4) 163.1(19) y
    O1A H1A O2WA 1_554 1.00(2) 1.62(2) 2.598(5) 168.4(19) y
_iucr_refine_instructions_details
;
TITL 12S-SK37-PMDAPROPYLAMIN-0S in P-1
CELL  0.71073   9.9826  11.0994  12.4453  107.461   90.062  105.721
ZERR     1.00   0.0002   0.0002   0.0002    0.001    0.001    0.001
LATT   1
SFAC  C    H    N    O
UNIT  38   74   6    20
MERG   2
OMIT    -2.00  56.00
EQIV $1   x+1, y, z
EQIV $2   x, y, z-1
EQIV $3   -x+1, -y, -z+1
EQIV $4   -x+1, -y+1, -z+1
EQIV $5   x, y, z+1
EQIV $6   -x+1, -y+1, -z+1
SADI N1C H1B N1C H1C N1C H1D N1D H1E N1D H1F N1D H1G N1E H1H N1E H1I N1E H1J
HTAB N1C O1B_$1
HTAB N1C O2B_$3
HTAB N1D O3A_$4
HTAB N1D O4A_$5
HTAB N1E O2A_$5
HTAB N1E O3B_$6
HTAB O1W O3A_$6
HTAB N1C O1W
HTAB N1D O1B
HTAB N1E O4B
HTAB O1W O3B
HTAB O1A O2WB_$2
HTAB O1A O2WA_$2
FMAP   2
PLAN    5
SIZE     0.06   0.33   0.55
ACTA
BOND   $H
CONF
L.S.   4
TEMP  -100.00
WGHT    0.067700    0.013100
FVAR       0.62796   0.55360   0.02962
MOLE    1
C1A   1    0.227077    0.525801   -0.142986    11.00000    0.02220    0.02796 =
         0.02295    0.00982    0.00572    0.01082
C2A   1    0.112131    0.511562   -0.066097    11.00000    0.01893    0.02239 =
         0.01717    0.00346    0.00270    0.00666
C3A   1    0.123778    0.477327    0.031893    11.00000    0.01920    0.02267 =
         0.01851    0.00376    0.00077    0.00708
C4A   1    0.252483    0.445885    0.066131    11.00000    0.02048    0.03116 =
         0.02472    0.01130    0.00314    0.00965
C5A   1    0.010392    0.466414    0.096980    11.00000    0.02146    0.02468 =
         0.01729    0.00607    0.00135    0.00749
AFIX  43
H5A   2    0.017155    0.443380    0.163986    11.00000   -1.20000
AFIX   0
O1A   4    0.339102    0.621705   -0.097756    11.00000    0.02355    0.05572 =
         0.03246    0.00929    0.00749   -0.00131
O2A   4    0.209781    0.456626   -0.240059    11.00000    0.04539    0.04542 =
         0.02577    0.00048    0.01592    0.00636
O3A   4    0.288389    0.483630    0.171242    11.00000    0.02559    0.04078 =
         0.02409    0.01045   -0.00086    0.01487
O4A   4    0.311694    0.385586   -0.009192    11.00000    0.04781    0.08287 =
         0.03196    0.01804    0.01377    0.04818
H1A   2    0.410181    0.626561   -0.153568    11.00000    0.07308
MOLE    2
C1B   1    0.543884    0.254678    0.463623    11.00000    0.02538    0.01763 =
         0.01879    0.00624    0.00494    0.00950
C2B   1    0.518591    0.123740    0.485495    11.00000    0.02086    0.01611 =
         0.01686    0.00449    0.00208    0.00695
C3B   1    0.388020    0.055534    0.508750    11.00000    0.02018    0.01677 =
         0.01684    0.00357    0.00052    0.00728
C4B   1    0.265121    0.112471    0.528736    11.00000    0.01902    0.01679 =
         0.02472    0.00883    0.00399    0.00607
C5B   1    0.371348   -0.067515    0.522367    11.00000    0.01855    0.01683 =
         0.01988    0.00588    0.00358    0.00457
AFIX  43
H5B   2    0.282461   -0.114461    0.537440    11.00000   -1.20000
AFIX   0
O1B   4    0.277430    0.210096    0.616374    11.00000    0.02392    0.02153 =
         0.02270    0.00389    0.00341    0.01102
O2B   4    0.157466    0.058014    0.463454    11.00000    0.02332    0.02684 =
         0.04665   -0.00285   -0.00946    0.00944
O3B   4    0.665789    0.331075    0.490009    11.00000    0.03019    0.01963 =
         0.04527    0.01559   -0.00544    0.00124
O4B   4    0.444876    0.276844    0.418679    11.00000    0.02767    0.02919 =
         0.02926    0.01685    0.00705    0.01518
MOLE    3
C6C   1    1.006600    0.146613    0.788967    11.00000    0.03167    0.03173 =
         0.02944    0.01027    0.00137    0.01186
AFIX  23
H6A   2    1.077593    0.219753    0.843654    11.00000   -1.20000
H6B   2    1.036615    0.065652    0.775128    11.00000   -1.20000
AFIX   0
C7C   1    0.868282    0.127406    0.838742    11.00000    0.04478    0.07599 =
         0.04868    0.03408    0.02021    0.02358
AFIX  23
H7A   2    0.795708    0.059196    0.781785    11.00000   -1.20000
H7B   2    0.841908    0.210691    0.858322    11.00000   -1.20000
AFIX   0
C8C   1    0.873803    0.085825    0.944006    11.00000    0.08756    0.12085 =
         0.06332    0.06050    0.02997    0.03346
AFIX 137
H8A   2    0.885840   -0.002813    0.922892    11.00000   -1.50000
H8B   2    0.786538    0.085583    0.980048    11.00000   -1.50000
H8C   2    0.952593    0.147888    0.996969    11.00000   -1.50000
AFIX   0
N1C   3    0.998328    0.176778    0.681300    11.00000    0.02178    0.02305 =
         0.02490    0.00437    0.00282    0.00739
H1B   2    1.088705    0.196927    0.654508    11.00000    0.04100
H1C   2    0.958148    0.244453    0.686295    11.00000    0.03912
H1D   2    0.939728    0.100870    0.628913    11.00000    0.04192
MOLE    4
C6D   1    0.511595    0.197832    0.818529    11.00000    0.03030    0.04492 =
         0.02704    0.00592   -0.00005    0.01621
AFIX  23
H6C   2    0.581124    0.231254    0.885075    11.00000   -1.20000
H6D   2    0.558805    0.164872    0.750559    11.00000   -1.20000
AFIX   0
C7D   1    0.394379    0.086253    0.831837    11.00000    0.04795    0.04736 =
         0.03573    0.01305    0.01047    0.01745
AFIX  23
H7C   2    0.321915    0.056774    0.767765    11.00000   -1.20000
H7D   2    0.351108    0.117942    0.902442    11.00000   -1.20000
AFIX   0
C8D   1    0.445716   -0.029818    0.835706    11.00000    0.08274    0.05504 =
         0.04424    0.02122    0.01237    0.02880
AFIX 137
H8D   2    0.488468   -0.061524    0.765849    11.00000   -1.50000
H8E   2    0.366645   -0.100911    0.843102    11.00000   -1.50000
H8F   2    0.515067   -0.001706    0.900656    11.00000   -1.50000
AFIX   0
N1D   3    0.459257    0.307619    0.807412    11.00000    0.02480    0.03590 =
         0.02680    0.00241    0.00179    0.00904
H1G   2    0.535805    0.379638    0.806239    11.00000    0.04442
H1E   2    0.407405    0.334866    0.872609    11.00000    0.05581
H1F   2    0.401080    0.275578    0.735781    11.00000    0.04145
MOLE    5
C6E   1    0.119252    0.356249    0.480831    11.00000    0.02848    0.02975 =
         0.03276    0.01396    0.00816    0.01151
AFIX  23
H6E   2    0.061039    0.416044    0.511229    11.00000   -1.20000
H6F   2    0.083203    0.276424    0.504122    11.00000   -1.20000
AFIX   0
C7E   1    0.106364    0.317854    0.354385    11.00000    0.04217    0.04937 =
         0.03370    0.01824    0.00135   -0.00084
AFIX  23
H7E   2    0.165390    0.258936    0.323703    11.00000   -1.20000
H7F   2    0.140524    0.397671    0.330784    11.00000   -1.20000
AFIX   0
C8E   1   -0.044400    0.247975    0.306148    11.00000    0.04593    0.05836 =
         0.04825    0.01610   -0.00833    0.00112
AFIX 137
H8G   2   -0.078984    0.170002    0.330829    11.00000   -1.50000
H8H   2   -0.049318    0.220988    0.223360    11.00000   -1.50000
H8I   2   -0.102046    0.307909    0.333172    11.00000   -1.50000
AFIX   0
N1E   3    0.266353    0.422964    0.530079    11.00000    0.02957    0.02013 =
         0.02636    0.01005    0.00617    0.01041
H1H   2    0.270629    0.435807    0.611475    11.00000    0.05372
H1I   2    0.326571    0.372950    0.493463    11.00000    0.03841
H1J   2    0.296009    0.509884    0.521162    11.00000    0.03197
MOLE    6
O1W   4    0.826573    0.339336    0.672305    11.00000    0.05207    0.04615 =
         0.03588   -0.00661   -0.01432    0.03302
H1WA  2    0.771970    0.325856    0.604158    11.00000    0.05514
H1WB  2    0.796433    0.392733    0.728177    11.00000    0.05574
MOLE    7
PART    1
O2WA  4    0.513068    0.602345    0.747084    21.00000    0.02288    0.06254 =
         0.04247    0.03759    0.01254    0.01987
PART    2
O2WB  4    0.544617    0.668601    0.789447   -21.00000    0.03228    0.07182 =
         0.04792    0.04192    0.02015    0.02983
PART    0
H2WA  2    0.533738    0.662161    0.708178    11.00000    0.06965
H2WB  2    0.588515    0.606348    0.779170    11.00000    0.05612
HKLF    4
REM  12S-SK37-PMDAPROPYLAMIN-0S in P-1
REM R1 =  0.0401 for   4741 Fo > 4sig(Fo)  and  0.0529 for all   6092 data
REM    359 parameters refined using     36 restraints
END
WGHT      0.0677      0.0131
REM Highest difference peak  0.401,  deepest hole -0.208,  1-sigma level  0.043
Q1    1   0.3296  0.0785  0.5167  11.00000  0.05    0.40
Q2    1   0.1681  0.5138 -0.1015  11.00000  0.05    0.37
Q3    1   0.5584  0.0853  0.4522  11.00000  0.05    0.32
Q4    1   0.0772  0.4918  0.0739  11.00000  0.05    0.30
Q5    1   0.1925  0.4785  0.0518  11.00000  0.05    0.29
;
