# Supplementary material for: Hexa­kis­(propyl­ammonium) benzene-1,2,4,5-tetra­carboxyl­ate 2,5-dicarb­oxy­benzene-1,4-carboxyl­ate tetra­hydrate
Source: Acta Crystallogr Sect E Struct Rep Online. 2012 Aug 31;68(Pt 9):o2807. doi: 10.1107/S1600536812036501 (PMC3435833; doi:10.1107/S1600536812036501)
Supplement: Supplementary file 2 [file e-68-o2807-Isup2.hkl]

#
# h,k,l, Fc-squared, Fo-squared, sigma(Fo-squared) and status flag
#
data_I
_shelx_title ' 12S-SK37-PMDAPROPYLAMIN-0S in P-1'
_shelx_refln_list_code          4
_shelx_F_calc_maximum      126.43
_exptl_crystal_F_000       504.00
_reflns_d_resolution_high  0.7569
 
loop_
 _symmetry_equiv_pos_as_xyz
 'x, y, z'
 '-x, -y, -z'
 
_cell_length_a     9.9826
_cell_length_b    11.0994
_cell_length_c    12.4453
_cell_angle_alpha 107.461
_cell_angle_beta   90.062
_cell_angle_gamma 105.721
 
_shelx_F_squared_multiplier     1.000
 
loop_
 _refln_index_h
 _refln_index_k
 _refln_index_l
 _refln_F_squared_calc
 _refln_F_squared_meas
 _refln_F_squared_sigma
 _refln_observed_status
   1   0   0      433.73      439.40      9.53 o
   2   0   0      120.71       83.11      2.15 o
   3   0   0      148.07      152.00      3.11 o
   4   0   0      425.99      353.08      6.80 o
   5   0   0      582.22      555.85      9.81 o
   6   0   0      268.97      256.62      5.43 o
   7   0   0      494.69      464.82      8.64 o
   8   0   0      346.85      323.90      7.61 o
   9   0   0       80.35       76.12      3.92 o
  10   0   0        0.11        0.30      1.62 o
  11   0   0       75.67       82.51      4.68 o
  12   0   0        8.68       12.99      3.20 o
 -12   1   0       49.10       60.01      5.82 o
 -11   1   0       31.63       33.23      3.18 o
 -10   1   0       27.77       30.07      2.88 o
  -9   1   0      456.12      458.08      9.08 o
  -8   1   0      254.16      233.66      6.11 o
  -7   1   0      179.71      161.47      4.72 o
  -6   1   0      502.61      444.63     22.71 o
  -5   1   0     3053.78     2443.77    301.15 o
  -4   1   0      873.45      833.80     26.71 o
  -3   1   0      278.70      308.17      4.40 o
  -2   1   0     2464.43     2347.87     33.40 o
  -1   1   0       13.37       22.12      1.70 o
   0   1   0     2635.60     2729.50     22.93 o
   1   1   0     1654.78     1762.05     23.20 o
   2   1   0     4696.21     4716.65     61.47 o
   3   1   0        7.06        6.74      0.62 o
   4   1   0      279.74      262.00      5.65 o
   5   1   0        3.55        1.85      0.69 o
   6   1   0      620.14      604.46     16.90 o
   7   1   0      273.08      286.66      6.37 o
   8   1   0       16.15       18.21      2.17 o
   9   1   0      249.24      247.17      6.87 o
  10   1   0        3.91        3.61      1.79 o
  11   1   0        0.07       -0.28      1.95 o
  12   1   0       10.21        9.53      3.48 o
 -13   2   0        8.33        8.59      3.59 o
 -12   2   0        1.51        0.32      2.00 o
 -11   2   0      334.88      326.10      8.75 o
 -10   2   0       43.20       41.57      3.27 o
  -9   2   0      161.04      148.81      5.28 o
  -8   2   0      881.61      577.77    106.58 o
  -7   2   0        0.15        0.50      1.24 o
  -6   2   0      639.52      589.36      8.75 o
  -5   2   0      489.13      537.33     10.55 o
  -4   2   0       36.18       44.49      1.28 o
  -3   2   0      616.60      630.53     10.87 o
  -2   2   0     8563.22     7888.65    205.21 o
  -1   2   0       32.98       66.89      0.92 o
   0   2   0      683.56      780.39     10.66 o
   1   2   0      958.91      951.12     22.09 o
   2   2   0     1667.38     1547.15     25.90 o
   3   2   0      479.11      462.64      7.01 o
   4   2   0      389.10      466.34      8.40 o
   5   2   0     1007.48     1169.63     26.20 o
   6   2   0      760.20      786.24     19.48 o
   7   2   0       11.85        9.83      1.34 o
   8   2   0       43.37       44.38      2.84 o
   9   2   0        3.80        2.14      1.59 o
  10   2   0       24.13       25.07      2.64 o
  11   2   0       21.27       20.90      3.53 o
 -13   3   0       75.58       94.65      7.54 o
 -12   3   0       15.86       16.13      2.94 o
 -11   3   0        3.27        2.71      1.91 o
 -10   3   0      301.60      242.36     30.76 o
  -9   3   0       31.20       26.18      2.59 o
  -8   3   0      113.11      114.43      4.74 o
  -7   3   0      180.83      175.96      3.97 o
  -6   3   0      308.08      290.92      7.64 o
  -5   3   0       62.06       77.57      2.54 o
  -4   3   0     2078.64     2112.78     40.23 o
  -3   3   0     1850.43     1745.03     43.34 o
  -2   3   0      185.47      188.21      2.99 o
  -1   3   0      994.65      896.46      8.84 o
   0   3   0       41.54       48.45      1.42 o
   1   3   0     6270.34     6204.34     66.09 o
   2   3   0        0.70        1.78      0.61 o
   3   3   0        0.03        0.47      0.68 o
   4   3   0     2128.01     2249.40     37.11 o
   5   3   0      102.63      100.17      2.92 o
   6   3   0        5.24        7.46      1.35 o
   7   3   0       54.31       51.69      2.45 o
   8   3   0      884.28      845.05     16.65 o
   9   3   0        0.33        0.27      1.58 o
  10   3   0       78.95       64.19      5.07 o
  11   3   0        2.72        6.96      2.86 o
 -13   4   0        5.73        1.75      2.90 o
 -12   4   0      314.66      233.79     57.81 o
 -11   4   0       23.89       24.68      2.95 o
 -10   4   0        0.49       -0.04      1.56 o
  -9   4   0       16.00       17.24      2.41 o
  -8   4   0      172.75      170.73      6.64 o
  -7   4   0       78.34       83.08      3.00 o
  -6   4   0     1118.69     1069.88     23.57 o
  -5   4   0       83.53      101.51      2.87 o
  -4   4   0      184.96      236.06      4.79 o
  -3   4   0     1133.57     1089.23     16.19 o
  -2   4   0      144.13      124.74      2.30 o
  -1   4   0      604.42      600.50      8.08 o
   0   4   0       87.72       74.27      2.12 o
   1   4   0     1240.27     1244.61     10.86 o
   2   4   0       14.52       12.81      1.02 o
   3   4   0     2153.42     2147.86     53.59 o
   4   4   0      870.01      775.21     20.83 o
   5   4   0       23.28       26.38      1.94 o
   6   4   0      123.10      115.87      3.56 o
   7   4   0       25.90       25.04      2.01 o
   8   4   0        7.95        6.86      1.91 o
   9   4   0        8.59        5.21      2.20 o
  10   4   0        0.19        0.31      2.23 o
  11   4   0        0.22        4.18      3.70 o
 -13   5   0        5.81        8.74      4.51 o
 -12   5   0       81.83       82.67      6.53 o
 -11   5   0       75.94       66.72      4.26 o
 -10   5   0        0.29        0.61      1.73 o
  -9   5   0       62.07       80.23      5.36 o
  -8   5   0       99.08      100.74      3.86 o
  -7   5   0        3.45        4.05      1.40 o
  -6   5   0      192.83      212.99      7.25 o
  -5   5   0      430.42      411.10      8.37 o
  -4   5   0      296.12      346.87      6.78 o
  -3   5   0       17.14       18.83      1.17 o
  -2   5   0        1.26        4.18      0.91 o
  -1   5   0     1296.36     1325.60     20.76 o
   0   5   0      939.23     1000.74     12.80 o
   1   5   0     1264.50     1313.55     15.29 o
   2   5   0        0.55        0.05      0.75 o
   3   5   0      769.44      789.64      9.05 o
   4   5   0      293.67      301.01      5.51 o
   5   5   0       66.74       66.30      2.95 o
   6   5   0       27.37       24.71      2.10 o
   7   5   0       30.07       35.32      2.49 o
   8   5   0       51.71       45.63      3.59 o
   9   5   0       30.75       34.32      3.90 o
  10   5   0        3.00        6.17      2.72 o
 -13   6   0        0.10       -1.83      2.71 o
 -12   6   0      108.58      138.36      8.63 o
 -11   6   0       37.18       34.91      4.00 o
 -10   6   0       91.82       84.10      5.93 o
  -9   6   0      166.51      140.90      5.70 o
  -8   6   0       47.76       47.97      3.01 o
  -7   6   0        1.78        1.78      1.42 o
  -6   6   0      110.81      119.45      4.69 o
  -5   6   0      567.67      539.32      9.89 o
  -4   6   0      123.49      114.03      2.75 o
  -3   6   0       20.75       24.95      1.45 o
  -2   6   0      302.56      323.50      4.50 o
  -1   6   0      215.59      263.00      4.11 o
   0   6   0       28.39       40.55      1.92 o
   1   6   0      541.97      565.22      5.94 o
   2   6   0       38.44       43.09      1.80 o
   3   6   0        1.10       -0.66      1.09 o
   4   6   0       15.71       18.34      1.89 o
   5   6   0        8.61       10.55      1.72 o
   6   6   0      116.55      116.44      4.14 o
   7   6   0       36.54       46.27      3.20 o
   8   6   0        2.06        2.77      2.14 o
   9   6   0      212.10      217.64     10.14 o
 -12   7   0       38.44       49.75      5.42 o
 -11   7   0       89.49       90.23      6.57 o
 -10   7   0       84.09       74.14      5.70 o
  -9   7   0      331.42      321.00      8.24 o
  -8   7   0        6.70        2.62      1.51 o
  -7   7   0        0.42       -1.01      1.26 o
  -6   7   0      177.58      190.93      4.66 o
  -5   7   0      159.18      161.20      3.64 o
  -4   7   0      609.92      630.79     10.23 o
  -3   7   0       39.77       46.23      2.80 o
  -2   7   0      851.13      838.73     11.70 o
  -1   7   0        0.22        0.46      1.05 o
   0   7   0      436.59      467.44      9.13 o
   1   7   0       47.25       43.37      2.34 o
   2   7   0       24.35       25.30      1.75 o
   3   7   0      160.82      170.55      4.10 o
   4   7   0      483.41      475.57      8.19 o
   5   7   0        1.03        1.71      1.40 o
   6   7   0        0.52       -0.58      1.36 o
   7   7   0        2.70        4.49      2.03 o
   8   7   0       10.92        6.95      3.61 o
   9   7   0        0.26        0.70      3.45 o
 -12   8   0      100.39      107.56      7.62 o
 -11   8   0      146.73      151.74      8.44 o
 -10   8   0        7.47        9.33      2.90 o
  -9   8   0       62.09       57.55      3.70 o
  -8   8   0      187.25      182.73      5.80 o
  -7   8   0      181.33      136.23     19.93 o
  -6   8   0       34.32       38.41      2.41 o
  -5   8   0      614.81      630.08     14.46 o
  -4   8   0       35.34       39.96      2.00 o
  -3   8   0       12.19       10.01      1.91 o
  -2   8   0        7.15        5.65      1.32 o
  -1   8   0        0.01        0.49      1.19 o
   0   8   0       40.44       33.75      2.21 o
   1   8   0        1.02        1.20      1.69 o
   2   8   0       51.53       51.91      2.58 o
   3   8   0       33.18       34.33      2.35 o
   4   8   0       22.56       24.12      3.68 o
   5   8   0       47.01       53.98      3.91 o
   6   8   0       14.99       14.78      2.63 o
   7   8   0       13.40       14.84      4.19 o
   8   8   0        1.27        2.25      3.63 o
 -12   9   0       33.04       42.35      6.29 o
 -11   9   0       45.89       51.01      5.42 o
 -10   9   0        0.98        2.29      2.25 o
  -9   9   0       70.05       71.87      4.00 o
  -8   9   0       29.11       31.98      2.79 o
  -7   9   0       54.23       52.01      3.23 o
  -6   9   0        0.03        0.16      1.37 o
  -5   9   0      371.67      341.18      6.66 o
  -4   9   0      405.01      383.87      8.48 o
  -3   9   0       41.92       44.37      3.15 o
  -2   9   0       74.27       89.95      3.17 o
  -1   9   0       20.01       22.80      1.93 o
   0   9   0        0.34       -0.07      1.49 o
   1   9   0       38.83       41.27      3.44 o
   2   9   0      215.98      214.54      7.04 o
   3   9   0        0.10        0.41      1.90 o
   4   9   0       35.59       26.48      3.43 o
   5   9   0        2.67        5.84      2.28 o
   6   9   0       46.34       46.55      4.06 o
   7   9   0        0.01       -0.71      3.17 o
 -11  10   0       20.83       23.57      4.39 o
 -10  10   0        0.09       -1.96      2.63 o
  -9  10   0        1.14        1.91      2.13 o
  -8  10   0        8.93       11.18      2.39 o
  -7  10   0      147.76      146.30      6.08 o
  -6  10   0        1.04        0.76      1.73 o
  -5  10   0       94.53       92.15      4.69 o
  -4  10   0      137.58      122.26      5.18 o
  -3  10   0       80.12       84.36      4.26 o
  -2  10   0        6.45        6.88      2.18 o
  -1  10   0       43.37       46.47      4.06 o
   0  10   0       35.13       34.71      3.69 o
   1  10   0       34.90       35.59      3.48 o
   2  10   0        1.31       -1.13      1.84 o
   3  10   0       35.68       38.13      3.63 o
   4  10   0        0.06       -0.25      2.03 o
   5  10   0      169.30      173.04      7.30 o
   6  10   0       21.61       21.68      5.11 o
 -10  11   0       14.87       14.61      4.34 o
  -9  11   0       23.20       25.31      3.52 o
  -8  11   0       13.12       10.93      2.54 o
  -7  11   0       54.67       53.48      4.13 o
  -6  11   0       44.67       40.99      3.60 o
  -5  11   0       66.88       67.11      4.29 o
  -4  11   0       95.77      103.81      6.02 o
  -3  11   0        0.02       -1.71      2.00 o
  -2  11   0        7.67        9.55      2.64 o
  -1  11   0       47.70       42.35      4.20 o
   0  11   0        8.11        5.49      2.46 o
   1  11   0        1.70        1.44      2.11 o
   2  11   0       36.74       35.78      3.72 o
   3  11   0        0.93        1.74      2.26 o
   4  11   0        0.05        1.69      2.40 o
  -9  12   0       14.75       16.18      3.40 o
  -8  12   0       61.26       63.47      5.37 o
  -7  12   0       88.49       84.65      5.99 o
  -6  12   0       21.47       25.01      3.75 o
  -5  12   0       38.06       40.24      4.34 o
  -4  12   0       18.43       19.36      3.41 o
  -3  12   0        1.10        0.39      2.06 o
  -2  12   0        0.01       -0.58      2.18 o
  -1  12   0       21.98       21.27      3.55 o
   0  12   0        5.21        2.23      2.54 o
   1  12   0        0.00       -0.51      2.19 o
   2  12   0        7.42        4.74      2.61 o
   3  12   0       50.43       58.08      5.38 o
  -8  13   0        0.29       -1.15      2.55 o
  -7  13   0       19.94       16.90      3.64 o
  -6  13   0       14.90       14.49      3.46 o
  -5  13   0       23.80       21.13      3.71 o
  -4  13   0        0.17        2.04      2.37 o
  -3  13   0       30.10       32.05      4.28 o
  -2  13   0        2.06        0.30      2.49 o
  -1  13   0       12.00       11.92      3.34 o
   0  13   0       12.60       12.58      3.41 o
   1  13   0       85.86       86.59      6.44 o
   2 -14   1        3.15        1.04      2.75 o
   3 -14   1        5.15        6.00      3.09 o
   4 -14   1        6.53        5.67      2.84 o
   5 -14   1        0.15        0.01      2.63 o
  -1 -13   1       59.54       59.98      5.54 o
   0 -13   1      188.16      186.98      8.85 o
   1 -13   1       24.34       22.96      3.81 o
   2 -13   1       27.58       33.23      4.22 o
   3 -13   1       21.09       17.38      3.18 o
   4 -13   1       33.17       41.51      4.66 o
   5 -13   1      103.37      105.12      6.75 o
   6 -13   1       40.76       41.52      4.68 o
   7 -13   1      168.09      177.67     11.00 o
   8 -13   1       22.53       21.42      3.84 o
  -3 -12   1       53.91       55.68      4.74 o
  -2 -12   1        0.43       -1.12      2.24 o
  -1 -12   1        0.60        0.66      2.29 o
   0 -12   1       48.99       54.67      4.89 o
   1 -12   1       78.82       72.99      5.45 o
   2 -12   1       50.77       51.50      4.31 o
   3 -12   1        3.52        1.94      2.38 o
   4 -12   1       15.08       14.10      3.09 o
   5 -12   1       16.71       18.05      3.30 o
   6 -12   1        0.05        1.03      2.36 o
   7 -12   1        0.54       -0.99      1.87 o
   8 -12   1        0.46       -0.92      1.98 o
   9 -12   1        5.17        4.04      2.28 o
  -5 -11   1       47.76       52.79      5.16 o
  -4 -11   1       10.90        5.78      2.58 o
  -3 -11   1       20.25       17.11      2.99 o
  -2 -11   1      156.56      171.85      7.10 o
  -1 -11   1       15.53       11.30      2.61 o
   0 -11   1       74.04       79.89      5.38 o
   1 -11   1        4.39        3.47      2.34 o
   2 -11   1        2.79        0.57      1.95 o
   3 -11   1       37.06       37.65      3.95 o
   4 -11   1        1.41        2.43      1.85 o
   5 -11   1        6.50       10.95      2.34 o
   6 -11   1       39.95       50.17      3.92 o
   7 -11   1       11.49       13.01      2.59 o
   8 -11   1      103.77      118.59      6.38 o
   9 -11   1      127.43      143.20      6.58 o
  10 -11   1       41.28       45.20      6.55 o
  -6 -10   1       30.52       30.91      4.14 o
  -5 -10   1       31.24       33.45      3.70 o
  -4 -10   1       59.48       57.18      4.29 o
  -3 -10   1       50.74       47.15      6.69 o
  -2 -10   1      124.59      131.83      5.91 o
  -1 -10   1        8.06        7.18      2.45 o
   0 -10   1        7.40        5.05      2.28 o
   1 -10   1        4.03        2.73      1.59 o
   2 -10   1      150.61      156.58      5.64 o
   3 -10   1        1.91        1.57      1.69 o
   4 -10   1      695.96      686.43     19.32 o
   5 -10   1        5.99        2.55      1.72 o
   6 -10   1       52.45       58.00      3.94 o
   7 -10   1        2.58        1.93      1.84 o
   8 -10   1       71.53       46.05      5.56 o
   9 -10   1       10.45        7.62      2.28 o
  10 -10   1       22.46       25.70      4.81 o
  11 -10   1      125.11      134.67      9.94 o
  -7  -9   1        0.80        3.24      3.59 o
  -6  -9   1       20.06       22.31      3.46 o
  -5  -9   1        1.50        3.33      2.07 o
  -4  -9   1        5.53        4.41      2.14 o
  -3  -9   1       22.27       23.67      3.84 o
  -2  -9   1      146.23      148.16      5.02 o
  -1  -9   1      118.69      113.30      4.65 o
   0  -9   1       89.07       99.58      4.32 o
   1  -9   1        4.08        3.73      1.47 o
   2  -9   1      169.83      152.56      5.30 o
   3  -9   1      220.15      225.16      6.46 o
   4  -9   1       34.71       36.37      3.03 o
   5  -9   1      926.85      919.35     20.65 o
   6  -9   1      361.62      347.87     11.31 o
   7  -9   1       80.98       74.79      3.73 o
   8  -9   1      142.06      139.62      5.17 o
   9  -9   1        0.03       -0.72      1.51 o
  10  -9   1      161.81      166.57      8.48 o
  11  -9   1       50.21       65.11      5.91 o
  12  -9   1        6.67        8.13      3.49 o
  -8  -8   1        0.35        1.30      4.38 o
  -7  -8   1        0.41        2.13      2.63 o
  -6  -8   1        4.51        5.49      2.11 o
  -5  -8   1        0.32        1.04      1.47 o
  -4  -8   1      483.17      485.60      8.49 o
  -3  -8   1       20.92       19.88      1.99 o
  -2  -8   1      604.16      589.83      7.86 o
  -1  -8   1        9.36        7.47      1.99 o
   0  -8   1      301.51      285.50      6.16 o
   1  -8   1      163.49      153.16      4.31 o
   2  -8   1       29.78       33.97      2.66 o
   3  -8   1       19.41       20.61      2.32 o
   4  -8   1      360.57      357.45      5.40 o
   5  -8   1        0.00        0.61      1.22 o
   6  -8   1       70.30       57.30      2.85 o
   7  -8   1       31.85       34.02      2.48 o
   8  -8   1       95.34       91.13      4.09 o
   9  -8   1      126.94      114.36      4.91 o
  10  -8   1       33.04       37.77      4.34 o
  11  -8   1        1.34       -0.25      2.35 o
  12  -8   1        1.29        3.46      3.10 o
  -9  -7   1       37.89       31.71      7.05 o
  -8  -7   1        7.71        7.57      2.92 o
  -7  -7   1        2.22        2.87      1.90 o
  -6  -7   1        7.35        3.98      1.55 o
  -5  -7   1       22.31       21.04      2.09 o
  -4  -7   1      367.18      360.97      6.69 o
  -3  -7   1      228.37      222.93      4.61 o
  -2  -7   1      195.49      192.56      5.68 o
  -1  -7   1        0.11       -0.82      0.92 o
   0  -7   1       41.85       31.35      2.25 o
   1  -7   1      274.19      283.89      4.86 o
   2  -7   1      199.26      204.17      5.66 o
   3  -7   1        8.45        8.31      1.38 o
   4  -7   1      394.19      405.47      7.81 o
   5  -7   1        0.32        0.83      1.00 o
   6  -7   1       73.63       65.46      3.78 o
   7  -7   1      144.46      136.56      4.53 o
   8  -7   1      109.44       91.94      4.11 o
   9  -7   1        1.40        1.76      1.72 o
  10  -7   1       19.43       27.18      3.78 o
  11  -7   1       26.07       28.10      4.12 o
  12  -7   1       41.63       47.81      5.39 o
  -9  -6   1        1.52        1.95      2.08 o
  -8  -6   1       30.69       26.23      3.29 o
  -7  -6   1       14.19       17.09      2.05 o
  -6  -6   1       30.63       31.03      2.38 o
  -5  -6   1        0.07       -0.85      1.29 o
  -4  -6   1       15.45       16.90      1.86 o
  -3  -6   1       78.69       80.51      2.75 o
  -2  -6   1       43.91       36.81      2.26 o
  -1  -6   1       98.43       98.79      2.52 o
   0  -6   1      240.77      279.85      6.98 o
   1  -6   1     1328.08     1415.50     13.77 o
   2  -6   1      168.91      138.20      4.07 o
   3  -6   1      564.02      589.07      6.19 o
   4  -6   1        4.17        1.75      0.86 o
   5  -6   1      178.40      158.01     10.03 o
   6  -6   1       18.67       22.16      1.80 o
   7  -6   1        2.60        2.14      1.42 o
   8  -6   1       85.39       98.04      4.01 o
   9  -6   1       50.26       37.88      3.99 o
  10  -6   1        0.64       -1.08      2.01 o
  11  -6   1        0.38       -0.80      2.22 o
  12  -6   1       62.63       71.83      5.72 o
  13  -6   1        2.28        0.17      2.96 o
 -10  -5   1       61.17       69.60      6.23 o
  -9  -5   1        0.94        1.94      1.90 o
  -8  -5   1       22.38       19.89      2.82 o
  -7  -5   1       38.37       39.61      2.61 o
  -6  -5   1      319.27      310.86      7.05 o
  -5  -5   1       31.55       29.11      2.13 o
  -4  -5   1      157.00      145.76      3.87 o
  -3  -5   1       53.75       64.14      2.24 o
  -2  -5   1       92.34       93.94      2.43 o
  -1  -5   1      165.96      167.28      3.38 o
   0  -5   1      951.23      955.84     17.90 o
   1  -5   1      254.85      296.47      4.86 o
   2  -5   1     1310.26     1420.88     15.73 o
   3  -5   1        4.20        2.86      0.74 o
   4  -5   1     1551.83     1595.84     39.83 o
   5  -5   1       64.38       64.14      2.46 o
   6  -5   1      241.84      233.75      6.34 o
   7  -5   1       63.56       64.13      2.86 o
   8  -5   1        9.12        9.34      1.52 o
   9  -5   1        7.54        8.74      2.09 o
  10  -5   1        3.36        2.02      1.84 o
  11  -5   1        6.81        6.69      2.27 o
  12  -5   1      375.37      437.70     11.80 o
  13  -5   1        2.35       -0.74      2.77 o
 -11  -4   1        0.20        3.93      3.60 o
 -10  -4   1      104.63       92.91     15.12 o
  -9  -4   1        3.68        4.21      1.81 o
  -8  -4   1      490.94      476.67     16.36 o
  -7  -4   1        0.23       -0.80      1.07 o
  -6  -4   1       36.29       37.96      2.54 o
  -5  -4   1      189.70      178.09      6.24 o
  -4  -4   1      175.44      170.35     14.57 o
  -3  -4   1       13.15       10.75      1.13 o
  -2  -4   1        2.91        2.90      0.81 o
  -1  -4   1      226.52      251.00      3.45 o
   0  -4   1      732.03      779.77      8.27 o
   1  -4   1     1431.83     1372.61     14.73 o
   2  -4   1       20.76       28.28      1.25 o
   3  -4   1      761.90      832.91     15.29 o
   4  -4   1      220.81      262.53      5.15 o
   5  -4   1        0.00        1.19      0.87 o
   6  -4   1       24.48       27.68      1.65 o
   7  -4   1       45.63       43.56      1.93 o
   8  -4   1       72.15       59.39      3.65 o
   9  -4   1       26.50       26.19      2.76 o
  10  -4   1       10.36        6.26      1.93 o
  11  -4   1       18.13       18.75      2.72 o
  12  -4   1        1.70        0.59      2.17 o
  13  -4   1       83.86       98.23      8.44 o
 -11  -3   1        0.26        1.58      2.73 o
 -10  -3   1        0.00        0.69      1.77 o
  -9  -3   1       75.88       59.36     10.34 o
  -8  -3   1       11.60       10.89      1.78 o
  -7  -3   1       53.74       41.24      2.50 o
  -6  -3   1      113.56       91.01      6.54 o
  -5  -3   1      273.70      277.14     16.37 o
  -4  -3   1      391.45      478.91      9.32 o
  -3  -3   1       89.29       90.07      2.49 o
  -2  -3   1     3040.83     3214.96     46.75 o
  -1  -3   1      697.21      681.94     10.79 o
   0  -3   1     2236.11     2363.94     40.87 o
   1  -3   1     8895.35     8947.34    109.94 o
   2  -3   1     2589.23     2753.53     32.68 o
   3  -3   1      572.87      525.49      9.79 o
   4  -3   1     5079.15     5483.94    100.22 o
   5  -3   1      120.70      111.28      2.33 o
   6  -3   1       17.73       17.58      1.03 o
   7  -3   1       14.37       12.73      1.96 o
   8  -3   1       10.47        8.62      1.99 o
   9  -3   1      168.61      156.88      5.51 o
  10  -3   1        0.00        1.15      1.65 o
  11  -3   1       95.26       94.79      4.96 o
  12  -3   1       17.39       13.85      4.09 o
  13  -3   1        0.72        0.37      2.78 o
 -12  -2   1       29.00       38.24      8.99 o
 -11  -2   1        5.77        4.93      2.37 o
 -10  -2   1       64.46       57.32      5.87 o
  -9  -2   1      144.58      131.48      8.16 o
  -8  -2   1       62.55       57.08      3.78 o
  -7  -2   1      121.67      112.80      7.00 o
  -6  -2   1      594.29      526.31     28.58 o
  -5  -2   1       27.28       36.46      1.89 o
  -4  -2   1      900.86      905.50     21.10 o
  -3  -2   1     1944.49     2106.28     34.91 o
  -2  -2   1      289.74      275.43      5.26 o
  -1  -2   1      904.74     1027.44     14.86 o
   0  -2   1      192.92      245.19      3.41 o
   1  -2   1      234.57      274.27      3.17 o
   2  -2   1      915.40      945.03     14.04 o
   3  -2   1        2.24        1.06      0.55 o
   4  -2   1      904.11     1009.39     17.49 o
   5  -2   1       16.45       17.85      1.50 o
   6  -2   1       35.43       34.65      2.40 o
   7  -2   1       31.65       31.73      2.56 o
   8  -2   1     1645.90     1553.61     27.15 o
   9  -2   1      142.42      133.84      5.14 o
  10  -2   1        0.16       -1.21      1.49 o
  11  -2   1       26.73       23.47      2.74 o
  12  -2   1       38.11       38.30      3.88 o
 -12  -1   1        2.16        8.23      3.97 o
 -11  -1   1       80.32       89.43      5.95 o
 -10  -1   1        0.49        0.52      1.47 o
  -9  -1   1       20.32       17.52      2.12 o
  -8  -1   1      424.46      415.28      8.74 o
  -7  -1   1      700.31      686.00     23.40 o
  -6  -1   1      212.89      230.50      6.74 o
  -5  -1   1      374.06      410.92      9.23 o
  -4  -1   1      762.02      775.40     18.12 o
  -3  -1   1      627.35      634.87     10.39 o
  -2  -1   1     5320.59     5634.55     69.04 o
  -1  -1   1      157.82      140.36      2.60 o
   0  -1   1     8526.73     8310.17    113.01 o
   1  -1   1      632.44      611.34      9.75 o
   2  -1   1      995.85      929.12     14.87 o
   3  -1   1        6.78        8.92      0.93 o
   4  -1   1       81.63       59.30      2.12 o
   5  -1   1       39.02       34.40      2.03 o
   6  -1   1      197.10      200.83      4.89 o
   7  -1   1       34.84       28.93      2.35 o
   8  -1   1      173.90      168.64      5.30 o
   9  -1   1       28.88       21.95      4.54 o
  10  -1   1      191.39      189.02      6.45 o
  11  -1   1        0.35        0.73      1.92 o
  12  -1   1        9.27        9.28      2.84 o
 -12   0   1        0.80        0.64      2.39 o
 -11   0   1       86.27       89.19      4.97 o
 -10   0   1       16.57       12.72      2.18 o
  -9   0   1      259.32      266.01      9.25 o
  -8   0   1       53.63       52.98      3.12 o
  -7   0   1        0.05       -0.04      1.23 o
  -6   0   1      331.73      325.65      8.79 o
  -5   0   1      283.87      287.06      6.44 o
  -4   0   1      263.75      274.37      5.48 o
  -3   0   1      186.47      222.67      3.20 o
  -2   0   1     1903.73     1761.77     21.88 o
  -1   0   1      243.35      245.07      4.59 o
   0   0   1     1212.39      882.53     91.91 o
   1   0   1     1291.19     1216.69     14.78 o
   2   0   1     1281.20     1286.52     11.24 o
   3   0   1        7.96        9.16      0.86 o
   4   0   1       97.94      105.53      2.50 o
   5   0   1      106.94      108.55      3.28 o
   6   0   1      530.62      469.38     14.58 o
   7   0   1       46.41       32.45      6.24 o
   8   0   1       25.38       23.33      2.31 o
   9   0   1      182.18      155.22      5.54 o
  10   0   1       94.77       84.19      4.48 o
  11   0   1      101.47      110.71      5.78 o
  12   0   1        0.58        2.05      2.83 o
 -12   1   1       22.32       23.08      3.44 o
 -11   1   1        3.05        0.41      1.72 o
 -10   1   1      138.79      144.18      5.51 o
  -9   1   1        8.25        8.21      1.86 o
  -8   1   1      501.08      473.76      9.88 o
  -7   1   1      451.11      489.38     15.18 o
  -6   1   1      599.99      616.22     13.38 o
  -5   1   1        1.23        1.28      0.66 o
  -4   1   1       32.10       35.41      1.16 o
  -3   1   1     1155.87     1147.43     23.45 o
  -2   1   1       93.36       80.23      4.24 o
  -1   1   1       48.52       34.13      0.95 o
   0   1   1      833.91      991.18     15.26 o
   1   1   1     1105.82     1071.43      8.70 o
   2   1   1       57.73       47.75      1.02 o
   3   1   1       21.02       21.49      0.92 o
   4   1   1      311.60      391.74      6.83 o
   5   1   1      398.98      412.86     14.70 o
   6   1   1      292.87      275.74     18.79 o
   7   1   1       65.14       59.41      3.18 o
   8   1   1      148.18      139.77      6.48 o
   9   1   1        0.78       -0.75      1.45 o
  10   1   1        0.97        1.38      1.71 o
  11   1   1       11.68       10.93      2.62 o
  12   1   1       70.75       85.79      6.29 o
 -13   2   1       33.92       31.31      5.61 o
 -12   2   1       12.94       10.93      3.00 o
 -11   2   1       36.80       39.71      3.39 o
 -10   2   1        0.18       -0.43      1.50 o
  -9   2   1      855.10      789.87     15.56 o
  -8   2   1      272.66      243.96      6.16 o
  -7   2   1      242.64      234.73      6.97 o
  -6   2   1        7.07        7.03      0.91 o
  -5   2   1      187.27      152.90      9.03 o
  -4   2   1     2669.42     2667.09     39.15 o
  -3   2   1     1241.60     1191.96     17.65 o
  -2   2   1      751.52      700.22      9.21 o
  -1   2   1      158.70      164.07      2.29 o
   0   2   1    15984.25    15317.90    225.90 o
   1   2   1     2995.76     3000.08     31.71 o
   2   2   1     1798.81     1671.18     20.48 o
   3   2   1      108.98      121.76      2.05 o
   4   2   1      129.61      134.15      3.63 o
   5   2   1      792.91      838.58     21.10 o
   6   2   1        3.86        6.61      1.08 o
   7   2   1      228.80      230.22      5.12 o
   8   2   1      110.27      109.93      4.58 o
   9   2   1      236.23      245.09      7.12 o
  10   2   1       67.46       64.47      3.84 o
  11   2   1        4.36        4.84      2.36 o
 -13   3   1        0.84       -1.23      2.70 o
 -12   3   1        0.49        2.08      2.12 o
 -11   3   1       43.11       46.32      3.60 o
 -10   3   1        2.82        0.61      1.57 o
  -9   3   1      210.27      202.67      6.08 o
  -8   3   1      459.04      381.36     36.33 o
  -7   3   1        3.65        2.24      1.03 o
  -6   3   1        2.74        2.97      1.06 o
  -5   3   1      438.67      406.97     12.09 o
  -4   3   1      152.32      152.49      2.94 o
  -3   3   1       16.92       16.61      0.99 o
  -2   3   1       53.67       47.75      1.24 o
  -1   3   1       36.92       25.20      0.88 o
   0   3   1     2309.34     2463.04     34.74 o
   1   3   1       94.80      118.27      1.90 o
   2   3   1       38.93       36.06      1.32 o
   3   3   1      337.27      334.40      9.84 o
   4   3   1      444.80      507.90      7.60 o
   5   3   1       27.04       17.74      2.07 o
   6   3   1      219.62      216.62      4.26 o
   7   3   1        0.94        1.09      1.11 o
   8   3   1       51.73       56.53      3.29 o
   9   3   1        3.35        3.78      1.87 o
  10   3   1        8.43        7.36      2.31 o
  11   3   1        5.48        1.87      2.79 o
 -13   4   1       36.89       42.36      6.34 o
 -12   4   1       18.02       19.91      3.11 o
 -11   4   1       20.87       22.75      2.80 o
 -10   4   1       17.52       16.47      2.90 o
  -9   4   1      105.76      107.80      4.93 o
  -8   4   1      238.29      245.26      5.48 o
  -7   4   1        7.24       12.10      1.67 o
  -6   4   1        0.25        1.07      1.13 o
  -5   4   1       51.17       53.17      2.17 o
  -4   4   1      671.37      624.63     27.51 o
  -3   4   1     1497.99     1588.82     20.15 o
  -2   4   1     4609.80     4663.22     59.29 o
  -1   4   1      115.96      118.11      1.79 o
   0   4   1        0.29        3.47      0.71 o
   1   4   1      321.03      314.12      3.32 o
   2   4   1      881.68      984.53     13.17 o
   3   4   1       24.48       23.30      1.36 o
   4   4   1      431.16      434.12      6.27 o
   5   4   1       14.12        9.04      1.60 o
   6   4   1       52.15       51.34      2.65 o
   7   4   1       18.85       17.21      1.81 o
   8   4   1      153.82      140.87      5.44 o
   9   4   1        0.43        1.31      1.81 o
  10   4   1       21.87       23.19      3.60 o
 -13   5   1        0.03        0.55      3.39 o
 -12   5   1        2.47        3.89      2.14 o
 -11   5   1        1.10        0.16      1.87 o
 -10   5   1        0.22        1.50      1.98 o
  -9   5   1       64.99       68.43      4.03 o
  -8   5   1      874.69      854.35     23.70 o
  -7   5   1     1434.70     1350.71     27.35 o
  -6   5   1      238.43      239.96      5.64 o
  -5   5   1       15.14        8.27      1.92 o
  -4   5   1      308.90      310.15      5.41 o
  -3   5   1      172.08      169.01      2.82 o
  -2   5   1       89.59       82.76      1.81 o
  -1   5   1     4219.45     4335.12     70.29 o
   0   5   1      266.08      312.51      5.64 o
   1   5   1      299.66      315.42      5.15 o
   2   5   1      109.60      127.76      2.78 o
   3   5   1       55.39       52.01      2.02 o
   4   5   1       65.64       60.31      2.72 o
   5   5   1      117.14      112.06      4.00 o
   6   5   1        8.76        8.50      1.60 o
   7   5   1      124.61      120.76      4.66 o
   8   5   1        0.44        1.38      1.83 o
   9   5   1       69.12       75.75      5.37 o
  10   5   1       27.88       25.94      4.44 o
 -12   6   1       11.29        8.20      2.87 o
 -11   6   1       49.05       50.24      4.56 o
 -10   6   1        2.63        2.13      2.36 o
  -9   6   1      381.46      353.52      9.68 o
  -8   6   1      147.27      131.43      4.80 o
  -7   6   1      179.62      178.05      5.38 o
  -6   6   1      134.35      113.81     11.59 o
  -5   6   1       51.62       52.80      2.15 o
  -4   6   1      620.94      597.91      8.32 o
  -3   6   1       76.42       72.89      2.09 o
  -2   6   1        0.44        0.15      0.89 o
  -1   6   1       12.21       14.41      1.21 o
   0   6   1      369.03      434.55      7.88 o
   1   6   1        0.06        1.17      0.79 o
   2   6   1        3.06        1.27      0.93 o
   3   6   1        0.23        0.52      1.00 o
   4   6   1       32.37       34.72      2.36 o
   5   6   1       52.36       47.60      2.74 o
   6   6   1      173.98      158.52      4.84 o
   7   6   1      114.76      126.78      5.49 o
   8   6   1       16.18       13.44      2.89 o
   9   6   1        0.04        3.04      2.87 o
 -12   7   1      164.43      186.52      9.69 o
 -11   7   1       18.05       16.73      3.49 o
 -10   7   1       24.41       25.55      3.73 o
  -9   7   1       14.00        9.74      2.03 o
  -8   7   1       12.23        6.33      1.79 o
  -7   7   1      357.66      336.96      8.23 o
  -6   7   1      450.20      442.41      8.33 o
  -5   7   1      214.45      217.63      5.11 o
  -4   7   1      132.99      145.16      3.25 o
  -3   7   1       35.64       39.86      1.82 o
  -2   7   1       46.01       37.69      2.05 o
  -1   7   1      129.88      131.60      2.99 o
   0   7   1       33.46       36.21      3.14 o
   1   7   1       26.96       34.91      1.59 o
   2   7   1       59.63       65.20      2.42 o
   3   7   1       50.67       52.40      2.45 o
   4   7   1      151.64      163.92      4.59 o
   5   7   1      160.39      167.94      5.51 o
   6   7   1       70.27       69.09      3.86 o
   7   7   1        1.38        2.05      2.51 o
   8   7   1        1.18        3.36      3.48 o
 -12   8   1       10.01       13.52      3.75 o
 -11   8   1       24.12       19.82      3.78 o
 -10   8   1       34.63       30.16      4.05 o
  -9   8   1        9.24        9.12      2.15 o
  -8   8   1       76.53       71.91      3.77 o
  -7   8   1        1.32        1.64      1.39 o
  -6   8   1        2.17        6.24      1.60 o
  -5   8   1       26.99       28.67      2.05 o
  -4   8   1      113.19      126.63      3.26 o
  -3   8   1      277.90      272.10      7.60 o
  -2   8   1       41.25       43.52      2.18 o
  -1   8   1      159.07      184.21      5.27 o
   0   8   1      104.28      110.83      4.52 o
   1   8   1      343.15      315.96      7.92 o
   2   8   1       76.23       88.05      3.62 o
   3   8   1      581.01      540.16     10.76 o
   4   8   1       99.78      119.47      5.43 o
   5   8   1        0.02       -0.80      1.82 o
   6   8   1       63.92       62.31      4.31 o
   7   8   1       35.98       41.70      4.96 o
 -11   9   1        1.28        2.12      2.87 o
 -10   9   1       72.28       67.48      5.94 o
  -9   9   1        7.06        5.28      1.98 o
  -8   9   1       24.48       19.88      4.50 o
  -7   9   1        4.71        5.84      1.55 o
  -6   9   1       28.61       27.01      2.83 o
  -5   9   1      579.80      564.49     17.67 o
  -4   9   1      113.93      115.04      4.99 o
  -3   9   1       69.66       67.62      2.98 o
  -2   9   1      182.15      174.29      5.87 o
  -1   9   1       37.38       44.80      3.11 o
   0   9   1      257.56      256.20      6.97 o
   1   9   1       11.91       11.83      2.38 o
   2   9   1        0.97        0.19      1.89 o
   3   9   1       28.72       28.87      3.13 o
   4   9   1       74.60       86.19      4.99 o
   5   9   1      110.43      104.41      5.59 o
   6   9   1       10.34       12.08      2.76 o
 -11  10   1        5.76        3.63      3.46 o
 -10  10   1       19.09       22.14      4.59 o
  -9  10   1        0.77        2.02      2.05 o
  -8  10   1      247.64      255.21      8.18 o
  -7  10   1      117.94      125.50      5.73 o
  -6  10   1      122.00      124.13      5.55 o
  -5  10   1       34.97       33.15      3.08 o
  -4  10   1      404.19      396.32      8.99 o
  -3  10   1        1.97        2.32      1.95 o
  -2  10   1        3.61        3.44      2.18 o
  -1  10   1       59.56       55.08      4.40 o
   0  10   1      198.32      179.94      9.66 o
   1  10   1        1.11        0.44      1.97 o
   2  10   1        0.11       -1.64      1.86 o
   3  10   1       74.37       79.35      5.00 o
   4  10   1       43.17       43.06      3.96 o
   5  10   1        0.00        0.38      2.20 o
 -10  11   1        0.78        2.01      3.28 o
  -9  11   1      116.89      137.33      7.17 o
  -8  11   1       69.80       78.53      4.95 o
  -7  11   1       11.94       12.00      2.94 o
  -6  11   1       39.56       43.24      4.31 o
  -5  11   1       12.21        8.94      2.67 o
  -4  11   1        5.42        6.53      2.59 o
  -3  11   1       30.23       35.82      3.56 o
  -2  11   1        0.42       -1.86      2.00 o
  -1  11   1      142.99      155.63      7.34 o
   0  11   1        5.56        2.83      2.34 o
   1  11   1        0.03       -0.41      1.97 o
   2  11   1       72.01       69.03      4.90 o
   3  11   1        2.93        0.00      2.25 o
   4  11   1        5.79        7.22      3.03 o
  -9  12   1      141.74      173.55     12.34 o
  -8  12   1       36.19       40.81      4.59 o
  -7  12   1        1.15        0.96      2.44 o
  -6  12   1        5.77        4.32      2.66 o
  -5  12   1       28.66       25.31      3.75 o
  -4  12   1       37.94       38.27      3.91 o
  -3  12   1       92.44       93.56      6.15 o
  -2  12   1        0.29       -0.35      2.31 o
  -1  12   1       12.47       17.66      3.41 o
   0  12   1        0.21       -0.50      2.15 o
   1  12   1        0.25       -1.01      2.43 o
   2  12   1       12.63       15.16      3.47 o
  -7  13   1       25.91       23.13      4.00 o
  -6  13   1       16.73       13.02      3.45 o
  -5  13   1        0.49        1.47      2.42 o
  -4  13   1       52.42       51.14      5.07 o
  -3  13   1       14.75       14.39      3.45 o
  -2  13   1        0.10        2.25      2.67 o
  -1  13   1        2.99       -1.32      2.53 o
   0  13   1       35.10       35.25      4.56 o
   1 -14   2       28.80       34.71      4.65 o
   2 -14   2        1.18       -0.14      2.61 o
   3 -14   2        0.26        0.65      2.39 o
   4 -14   2        0.01       -2.38      2.38 o
   5 -14   2        5.95        6.30      3.10 o
   6 -14   2        6.72        6.94      3.08 o
  -2 -13   2        4.64        4.89      2.98 o
  -1 -13   2       49.08       55.15      4.81 o
   0 -13   2       15.05       13.48      3.30 o
   1 -13   2        5.77        5.27      2.77 o
   2 -13   2       19.02       15.70      3.10 o
   3 -13   2       38.09       41.00      4.51 o
   4 -13   2        7.34        8.87      2.96 o
   5 -13   2       70.83       79.02      6.62 o
   6 -13   2      152.11      164.86      8.26 o
   7 -13   2        2.30        1.60      2.64 o
   8 -13   2        7.63       12.64      3.35 o
  -4 -12   2       27.74       35.36      4.57 o
  -3 -12   2       15.09       11.97      3.00 o
  -2 -12   2        9.35        9.31      2.73 o
  -1 -12   2       28.53       26.32      3.46 o
   0 -12   2        2.55        1.59      2.42 o
   1 -12   2       35.97       25.29      3.67 o
   2 -12   2        6.32        9.65      2.55 o
   3 -12   2        2.86        2.35      2.36 o
   4 -12   2        4.97        2.67      2.39 o
   5 -12   2       28.48       27.85      3.29 o
   6 -12   2       13.35       12.34      2.57 o
   7 -12   2       67.28       73.40      5.27 o
   8 -12   2        4.94        4.02      2.25 o
   9 -12   2       33.64       40.39      5.08 o
  10 -12   2      125.62      161.32     31.10 o
  -5 -11   2        1.82        0.49      2.57 o
  -4 -11   2        0.04       -1.29      2.37 o
  -3 -11   2        5.84        7.18      2.40 o
  -2 -11   2       88.91       92.26      7.30 o
  -1 -11   2        0.33        0.77      2.20 o
   0 -11   2       37.51       42.93      4.16 o
   1 -11   2       35.95       35.79      3.45 o
   2 -11   2      147.72      143.93      5.80 o
   3 -11   2       19.35       16.61      2.54 o
   4 -11   2       37.34       39.47      3.40 o
   5 -11   2       22.61       21.07      2.83 o
   6 -11   2       59.71       47.66      3.84 o
   7 -11   2      105.06      116.34      5.70 o
   8 -11   2        7.47       13.96      2.70 o
   9 -11   2       42.72       49.21      4.11 o
  10 -11   2        8.76        7.17      3.68 o
  11 -11   2        6.85       10.73      4.20 o
  -6 -10   2       78.64       79.41      6.57 o
  -5 -10   2        9.25        9.07      2.84 o
  -4 -10   2       13.99       15.35      2.77 o
  -3 -10   2        0.18        1.47      1.98 o
  -2 -10   2       11.32        6.34      2.51 o
  -1 -10   2        0.00       -0.57      1.66 o
   0 -10   2       83.60       70.55      4.04 o
   1 -10   2        0.70        3.17      1.81 o
   2 -10   2      100.69       92.79      4.53 o
   3 -10   2        6.38        7.38      2.04 o
   4 -10   2       54.21       61.66      3.88 o
   5 -10   2       75.58       66.53      4.06 o
   6 -10   2        0.88       -0.80      1.64 o
   7 -10   2       53.54       64.53      4.49 o
   8 -10   2      138.23      126.14      5.74 o
   9 -10   2        6.48        3.23      1.99 o
  10 -10   2       47.64       52.13      5.58 o
  11 -10   2        8.97       11.37      3.65 o
  -7  -9   2        6.12        5.76      4.98 o
  -6  -9   2        9.16        5.44      2.27 o
  -5  -9   2        4.40        3.64      2.07 o
  -4  -9   2       88.62       78.39      4.05 o
  -3  -9   2       20.92       21.72      2.45 o
  -2  -9   2       41.15       37.97      2.82 o
  -1  -9   2       15.60       16.41      2.43 o
   0  -9   2       54.14       57.33      3.32 o
   1  -9   2      115.49      103.88      4.54 o
   2  -9   2       52.37       60.26      3.63 o
   3  -9   2      321.99      311.58      7.59 o
   4  -9   2      196.03      189.92      6.34 o
   5  -9   2      539.40      546.88     10.94 o
   6  -9   2      106.12      116.21      4.36 o
   7  -9   2       44.23       34.29      3.57 o
   8  -9   2       85.96       89.69      4.03 o
   9  -9   2        1.87        2.31      1.62 o
  10  -9   2       41.38       40.73      4.69 o
  11  -9   2        6.58        8.09      3.14 o
  12  -9   2        7.33        8.01      3.33 o
  -8  -8   2        2.09        1.45      4.14 o
  -7  -8   2       11.89        9.92      3.14 o
  -6  -8   2       10.56        7.37      2.13 o
  -5  -8   2       13.54       10.41      1.73 o
  -4  -8   2       19.95       20.94      2.12 o
  -3  -8   2       32.68       34.18      2.40 o
  -2  -8   2      940.87      923.45     18.80 o
  -1  -8   2      307.53      275.30      6.74 o
   0  -8   2      139.02      137.97      4.83 o
   1  -8   2        5.25        4.44      1.79 o
   2  -8   2        0.08        1.76      1.65 o
   3  -8   2      236.48      230.99      6.17 o
   4  -8   2       51.95       49.92      2.35 o
   5  -8   2       92.25       94.33      3.34 o
   6  -8   2       46.98       40.72      3.45 o
   7  -8   2      111.40       91.56      3.72 o
   8  -8   2       83.67       72.18      3.66 o
   9  -8   2       37.20       41.88      3.66 o
  10  -8   2       60.85       52.87      5.02 o
  11  -8   2       71.45       79.80      6.36 o
  12  -8   2        0.08        2.36      2.86 o
  -9  -7   2       14.79       23.71      6.39 o
  -8  -7   2       15.74       15.78      3.03 o
  -7  -7   2       13.99       12.06      2.19 o
  -6  -7   2        1.23        1.91      1.46 o
  -5  -7   2        2.90        4.78      1.48 o
  -4  -7   2     1260.40     1235.69     17.91 o
  -3  -7   2      107.94      121.77      3.50 o
  -2  -7   2       51.91       53.30      2.28 o
  -1  -7   2       43.71       49.28      2.71 o
   0  -7   2       94.83       97.14      3.83 o
   1  -7   2      296.14      310.71      6.48 o
   2  -7   2        6.99        9.74      1.75 o
   3  -7   2       61.80       67.52      2.33 o
   4  -7   2      403.23      429.24      9.26 o
   5  -7   2      215.28      216.72      4.65 o
   6  -7   2      426.05      445.59     11.70 o
   7  -7   2      132.10      129.96      4.68 o
   8  -7   2        2.60        1.40      1.43 o
   9  -7   2        6.38        2.12      2.20 o
  10  -7   2       99.28       98.17      6.52 o
  11  -7   2      128.17      137.09      7.97 o
  12  -7   2        0.50       -1.79      2.43 o
 -10  -6   2        1.58        1.27      3.03 o
  -9  -6   2       33.10       30.02      4.27 o
  -8  -6   2        7.71        8.89      2.51 o
  -7  -6   2       56.58       63.17      3.59 o
  -6  -6   2       25.42       24.06      2.16 o
  -5  -6   2      118.06      112.30      3.82 o
  -4  -6   2       71.94       75.77      3.07 o
  -3  -6   2        0.28       -0.69      0.84 o
  -2  -6   2       45.39       47.85      2.00 o
  -1  -6   2      497.90      465.09     14.24 o
   0  -6   2      210.88      228.22      3.46 o
   1  -6   2      245.68      262.00      5.51 o
   2  -6   2      698.85      750.01      7.92 o
   3  -6   2       95.21       99.14      2.74 o
   4  -6   2     1452.20     1497.14     23.24 o
   5  -6   2      141.91      164.12      3.99 o
   6  -6   2        1.85        1.74      1.29 o
   7  -6   2        0.82       -0.42      1.23 o
   8  -6   2      159.72      136.27      4.53 o
   9  -6   2       54.44       51.79      4.11 o
  10  -6   2        1.08       -0.49      1.76 o
  11  -6   2        0.16        1.27      2.17 o
  12  -6   2       47.73       59.32      5.21 o
  13  -6   2       19.55       20.38      4.40 o
 -10  -5   2        0.14        0.32      2.65 o
  -9  -5   2       11.57       12.84      2.84 o
  -8  -5   2       14.99       14.93      2.74 o
  -7  -5   2        8.16        6.17      1.51 o
  -6  -5   2      206.10      202.33      5.25 o
  -5  -5   2        8.56       12.61      1.67 o
  -4  -5   2       11.38        9.49      1.47 o
  -3  -5   2      112.25      113.28      2.85 o
  -2  -5   2      192.77      210.17      6.96 o
  -1  -5   2      178.93      171.80      3.26 o
   0  -5   2      104.64       99.26      2.29 o
   1  -5   2        3.07        7.35      0.94 o
   2  -5   2     1939.95     2073.09     19.71 o
   3  -5   2      765.18      766.54     11.28 o
   4  -5   2     1122.18     1107.06     17.04 o
   5  -5   2      382.08      397.72      8.25 o
   6  -5   2      288.75      318.65      9.47 o
   7  -5   2      324.86      310.68      9.04 o
   8  -5   2       19.75       19.03      1.76 o
   9  -5   2      125.72      104.86      5.07 o
  10  -5   2       70.47       68.28      4.47 o
  11  -5   2       66.61       62.71      4.57 o
  12  -5   2       52.77       59.68      4.79 o
  13  -5   2       43.51       54.06      5.98 o
 -11  -4   2        9.67        6.15      3.89 o
 -10  -4   2        0.11        1.28      2.52 o
  -9  -4   2       40.14       40.03      3.61 o
  -8  -4   2       20.18       12.73      2.48 o
  -7  -4   2        1.72       -0.11      1.13 o
  -6  -4   2       10.40       12.76      1.58 o
  -5  -4   2      147.15      143.22      3.73 o
  -4  -4   2      399.14      391.64      6.98 o
  -3  -4   2     1095.65     1099.82     16.04 o
  -2  -4   2        0.00       -0.73      0.73 o
  -1  -4   2      303.16      344.11      4.01 o
   0  -4   2     4723.98     4897.28     65.89 o
   1  -4   2      819.23      788.66     12.00 o
   2  -4   2     7788.04     7813.26     61.81 o
   3  -4   2     1448.72     1180.54    118.55 o
   4  -4   2     3685.48     3715.50     72.33 o
   5  -4   2      479.27      470.65     12.59 o
   6  -4   2      160.42      151.18      5.29 o
   7  -4   2      207.54      215.60      7.93 o
   8  -4   2       21.34       21.07      2.54 o
   9  -4   2       27.93       22.98      2.72 o
  10  -4   2       13.31       16.47      2.67 o
  11  -4   2        6.29        6.07      2.10 o
  12  -4   2       10.00       17.15      3.09 o
  13  -4   2        0.67        0.71      2.98 o
 -11  -3   2       14.55       11.36      3.55 o
 -10  -3   2        4.88        5.37      2.21 o
  -9  -3   2       30.79       29.12      3.15 o
  -8  -3   2      272.73      265.83      9.41 o
  -7  -3   2        7.01        9.45      1.48 o
  -6  -3   2     1524.28     1556.28     33.06 o
  -5  -3   2       22.83       22.43      1.43 o
  -4  -3   2       57.75       53.73      1.80 o
  -3  -3   2     1772.35     2001.13     27.48 o
  -2  -3   2        0.03       -0.26      0.61 o
  -1  -3   2     4887.88     4911.10     64.72 o
   0  -3   2     2900.87     3019.01     40.00 o
   1  -3   2     4333.76     4109.29     51.48 o
   2  -3   2        8.41        6.90      0.76 o
   3  -3   2      914.79      975.56     16.90 o
   4  -3   2      140.92      171.81      4.25 o
   5  -3   2       68.87      107.27      3.87 o
   6  -3   2      877.35      867.15     24.47 o
   7  -3   2        0.07        0.25      1.40 o
   8  -3   2      134.93      134.88      5.25 o
   9  -3   2      313.75      293.47      7.51 o
  10  -3   2       53.54       51.77      3.66 o
  11  -3   2       39.18       36.14      3.35 o
  12  -3   2       67.96       75.59      5.23 o
  13  -3   2       20.13       18.04      4.13 o
 -12  -2   2        3.73        2.36      3.42 o
 -11  -2   2       71.09       67.65      6.08 o
 -10  -2   2        7.87        9.87      2.41 o
  -9  -2   2       10.06        7.47      2.13 o
  -8  -2   2      275.84      290.78      9.45 o
  -7  -2   2       17.70       14.94      1.55 o
  -6  -2   2      238.85      263.25      5.95 o
  -5  -2   2       19.03       16.10      1.20 o
  -4  -2   2      138.86      118.08      2.25 o
  -3  -2   2        7.32        8.02      0.69 o
  -2  -2   2     1874.93     1883.85     42.89 o
  -1  -2   2     1358.94     1336.99     24.59 o
   0  -2   2        0.00        3.62      0.49 o
   1  -2   2      586.16      606.63      6.79 o
   2  -2   2      480.15      502.45      7.95 o
   3  -2   2       56.09       47.88      1.46 o
   4  -2   2      291.46      307.23      6.42 o
   5  -2   2       64.28       72.79      3.35 o
   6  -2   2        1.59        0.60      1.28 o
   7  -2   2      221.98      209.23      5.97 o
   8  -2   2       17.29       13.92      2.08 o
   9  -2   2        5.20        4.42      1.75 o
  10  -2   2        0.71        1.18      1.67 o
  11  -2   2        0.05        0.07      1.84 o
  12  -2   2       46.08       61.18      5.16 o
 -12  -1   2        1.25       -0.08      3.20 o
 -11  -1   2       46.82       53.86      4.33 o
 -10  -1   2       16.47       11.92      2.43 o
  -9  -1   2      247.34      241.96      6.14 o
  -8  -1   2      786.01      793.29     23.37 o
  -7  -1   2        1.89        0.82      0.91 o
  -6  -1   2       41.10       47.09      1.72 o
  -5  -1   2       62.84       71.05      1.77 o
  -4  -1   2       35.10       39.33      1.21 o
  -3  -1   2      252.79      277.01      4.62 o
  -2  -1   2     3896.29     3962.11     47.15 o
  -1  -1   2      147.47      151.58      1.86 o
   0  -1   2      346.99      288.62      7.94 o
   1  -1   2      102.58      102.66      2.85 o
   2  -1   2     2496.82     2477.13     47.13 o
   3  -1   2      702.60      695.70     10.86 o
   4  -1   2     1212.97     1205.08     26.76 o
   5  -1   2     1420.79     1445.05     40.04 o
   6  -1   2       17.34       19.33      1.90 o
   7  -1   2      196.88      203.60      5.48 o
   8  -1   2      842.94      792.61     17.36 o
   9  -1   2      562.48      575.30     10.51 o
  10  -1   2        1.13       -0.07      1.65 o
  11  -1   2       10.90        9.27      2.40 o
  12  -1   2       12.04       11.59      2.98 o
 -12   0   2        0.32        0.07      3.17 o
 -11   0   2       31.77       28.38      3.12 o
 -10   0   2      319.72      337.96      8.59 o
  -9   0   2       31.54       33.97      2.57 o
  -8   0   2      711.54      744.42     19.84 o
  -7   0   2        0.17       -0.30      0.84 o
  -6   0   2      334.09      334.34      8.16 o
  -5   0   2      251.75      246.80      4.78 o
  -4   0   2       83.22      102.25      2.08 o
  -3   0   2      194.21      214.22      2.77 o
  -2   0   2     2719.42     2537.72     37.51 o
  -1   0   2      402.59      413.76      5.86 o
   0   0   2     2101.28     2013.55     68.59 o
   1   0   2      185.02      221.61      3.53 o
   2   0   2     3050.44     2787.86     27.07 o
   3   0   2     3264.06     3368.49     44.51 o
   4   0   2     5180.38     5656.63     90.66 o
   5   0   2     2134.50     2098.98     39.27 o
   6   0   2       36.26       34.75      2.35 o
   7   0   2      226.92      225.91      5.84 o
   8   0   2       33.76       26.41      2.49 o
   9   0   2       25.16       25.06      2.63 o
  10   0   2        1.10        0.24      1.51 o
  11   0   2       10.90       12.55      2.69 o
  12   0   2        2.45        0.96      2.70 o
 -12   1   2       55.86       66.07      5.38 o
 -11   1   2       10.92       10.35      2.15 o
 -10   1   2        9.18        5.96      1.60 o
  -9   1   2      170.28      131.26     18.13 o
  -8   1   2       10.53        9.27      1.17 o
  -7   1   2      680.83      651.25     23.25 o
  -6   1   2        4.30        4.31      0.85 o
  -5   1   2       10.66       11.10      0.96 o
  -4   1   2       89.48       75.75      1.73 o
  -3   1   2     6659.34     6357.46     83.55 o
  -2   1   2     9240.23     8690.69    175.56 o
  -1   1   2      151.04      128.95      1.92 o
   0   1   2      479.33      481.47      7.29 o
   1   1   2     4328.58     4387.71     28.99 o
   2   1   2      116.60      124.89      1.69 o
   3   1   2     3304.66     3476.40     53.77 o
   4   1   2      183.68      186.82      3.83 o
   5   1   2      307.27      313.45      4.88 o
   6   1   2        5.42        6.12      1.24 o
   7   1   2        2.85        2.10      1.48 o
   8   1   2       41.14       40.35      2.96 o
   9   1   2       75.41       58.99      5.40 o
  10   1   2       23.66       24.00      2.80 o
  11   1   2        0.18        2.18      2.11 o
  12   1   2       54.46       58.18      6.07 o
 -13   2   2        0.10        0.99      3.01 o
 -12   2   2       65.80       61.35      4.74 o
 -11   2   2       50.64       54.80      3.79 o
 -10   2   2       21.08       20.38      2.50 o
  -9   2   2       42.57       44.10      3.05 o
  -8   2   2      411.76      417.05      8.70 o
  -7   2   2      163.38      165.23      3.67 o
  -6   2   2      162.80      169.25      4.90 o
  -5   2   2       53.23       48.69      1.93 o
  -4   2   2     1525.47     1627.76     35.12 o
  -3   2   2        0.13        0.79      0.66 o
  -2   2   2      197.03      172.20      3.59 o
  -1   2   2     1005.86     1058.51     23.42 o
   0   2   2     4904.42     5035.49     69.36 o
   1   2   2     1179.10     1242.11     13.66 o
   2   2   2       87.29      101.79      1.84 o
   3   2   2       39.91       38.91      1.39 o
   4   2   2      133.40      165.82      3.08 o
   5   2   2       37.49       42.08      1.97 o
   6   2   2      269.48      247.26      4.08 o
   7   2   2       25.23       29.79      1.85 o
   8   2   2      298.63      256.41     14.40 o
   9   2   2       44.39       45.96      3.37 o
  10   2   2        2.31        3.42      2.02 o
  11   2   2        1.79        0.20      1.95 o
 -13   3   2       39.83       44.18      5.59 o
 -12   3   2        4.65        4.06      2.53 o
 -11   3   2      137.07      148.55      5.92 o
 -10   3   2      320.80      339.07      8.93 o
  -9   3   2       38.54       42.04      2.99 o
  -8   3   2       20.17       18.93      1.70 o
  -7   3   2      126.94      124.67      4.81 o
  -6   3   2      568.87      453.12     48.06 o
  -5   3   2       38.15       40.41      1.94 o
  -4   3   2      495.29      400.17     38.85 o
  -3   3   2      270.92      304.08      5.18 o
  -2   3   2      523.82      549.69      7.43 o
  -1   3   2        8.31        6.63      0.64 o
   0   3   2       41.88       25.24      1.25 o
   1   3   2     1422.57     1412.00     20.48 o
   2   3   2      631.25      675.38      7.67 o
   3   3   2     1367.69     1473.62     20.54 o
   4   3   2      187.29      187.66      3.83 o
   5   3   2      151.92      166.58      3.85 o
   6   3   2      108.62       93.18      3.13 o
   7   3   2      119.66      113.00      3.51 o
   8   3   2        2.88        0.94      1.28 o
   9   3   2       11.73       12.49      2.14 o
  10   3   2       12.60       16.02      2.86 o
  11   3   2        2.66        1.21      3.34 o
 -13   4   2       37.34       41.18      6.36 o
 -12   4   2        5.64        7.87      2.79 o
 -11   4   2      179.97      194.18      7.40 o
 -10   4   2       31.95       31.27      3.16 o
  -9   4   2        0.81        0.65      1.20 o
  -8   4   2      983.49      948.99     16.37 o
  -7   4   2      907.45      893.06     15.80 o
  -6   4   2        5.79        6.58      1.47 o
  -5   4   2       13.15        8.22      1.19 o
  -4   4   2        0.67        1.97      0.87 o
  -3   4   2      214.55      210.24      3.40 o
  -2   4   2     1344.68     1344.78     14.77 o
  -1   4   2      526.11      598.87      6.72 o
   0   4   2      937.34      977.06     11.23 o
   1   4   2       20.21       27.72      1.60 o
   2   4   2       58.15       53.57      1.63 o
   3   4   2        1.50        1.58      0.89 o
   4   4   2        0.33        0.57      1.15 o
   5   4   2      255.41      251.51      5.23 o
   6   4   2      123.35      115.02      3.82 o
   7   4   2       92.40       89.68      3.95 o
   8   4   2        3.71        2.67      1.70 o
   9   4   2      183.16      189.12      7.71 o
  10   4   2        6.44        8.97      3.29 o
 -12   5   2       10.07       12.06      3.00 o
 -11   5   2        4.40        0.68      1.81 o
 -10   5   2      120.15      114.60      6.03 o
  -9   5   2       19.95       16.47      1.92 o
  -8   5   2      561.19      526.67     11.21 o
  -7   5   2        1.58        0.30      1.38 o
  -6   5   2        0.08       -0.04      1.27 o
  -5   5   2     1071.16     1034.11     15.41 o
  -4   5   2      413.70      425.79      6.91 o
  -3   5   2      216.52      217.02      3.83 o
  -2   5   2      376.03      395.00      6.70 o
  -1   5   2       19.51       23.62      1.37 o
   0   5   2      226.70      247.55      4.13 o
   1   5   2      240.59      260.77      4.43 o
   2   5   2       58.35       61.09      2.08 o
   3   5   2       31.27       27.01      1.60 o
   4   5   2        4.54        3.03      1.30 o
   5   5   2        1.44       -0.05      1.22 o
   6   5   2       23.32       22.85      2.11 o
   7   5   2        0.24        1.31      1.69 o
   8   5   2      215.70      216.61      7.39 o
   9   5   2       37.59       50.22      4.60 o
  10   5   2       12.64       16.84      4.67 o
 -12   6   2       39.93       49.31      6.05 o
 -11   6   2       78.35       72.87      5.30 o
 -10   6   2       47.93       52.57      4.84 o
  -9   6   2       58.64       72.63      3.90 o
  -8   6   2      118.95      139.39      5.06 o
  -7   6   2        3.29        3.34      1.61 o
  -6   6   2       19.75       16.84      1.96 o
  -5   6   2      127.12      123.24      3.34 o
  -4   6   2      169.99      167.10      3.34 o
  -3   6   2       45.56       42.36      1.79 o
  -2   6   2      210.96      230.07      3.21 o
  -1   6   2      556.38      548.11     10.70 o
   0   6   2      685.53      711.30      9.94 o
   1   6   2      217.37      239.71      4.48 o
   2   6   2        6.18       11.34      1.60 o
   3   6   2       14.54       14.63      1.59 o
   4   6   2        2.48        2.09      1.34 o
   5   6   2        1.20        0.66      1.31 o
   6   6   2        3.28        4.56      1.75 o
   7   6   2      207.45      204.55     20.97 o
   8   6   2        1.94        1.77      2.29 o
   9   6   2       31.45       22.10      6.02 o
 -12   7   2        1.55        2.77      2.62 o
 -11   7   2        1.48       -0.10      2.29 o
 -10   7   2       45.67       52.79      4.97 o
  -9   7   2        9.12       12.07      2.15 o
  -8   7   2       89.40       73.15      3.96 o
  -7   7   2      408.09      375.27     15.25 o
  -6   7   2        1.72       -0.66      1.18 o
  -5   7   2      745.87      748.83     17.29 o
  -4   7   2       20.97       23.57      1.54 o
  -3   7   2       50.72       47.73      1.90 o
  -2   7   2      150.81      167.11      3.46 o
  -1   7   2      404.76      374.95      7.42 o
   0   7   2      621.05      650.43      9.99 o
   1   7   2      102.22      108.22      3.21 o
   2   7   2      247.89      271.61      6.05 o
   3   7   2      130.29      136.42      4.66 o
   4   7   2      307.40      306.14      7.16 o
   5   7   2        3.13        1.24      1.63 o
   6   7   2       35.36       39.79      3.18 o
   7   7   2        5.51        2.01      2.26 o
   8   7   2       29.31       28.57      5.18 o
 -12   8   2       57.48       73.62      6.51 o
 -11   8   2       26.91       23.98      4.08 o
 -10   8   2        0.28       -0.17      2.21 o
  -9   8   2       44.86       46.90      3.34 o
  -8   8   2       17.88       13.20      3.10 o
  -7   8   2      262.31      249.01      6.51 o
  -6   8   2        0.01        0.25      1.33 o
  -5   8   2      121.04      127.93      4.30 o
  -4   8   2      203.23      196.97      4.04 o
  -3   8   2       69.47       64.94      2.95 o
  -2   8   2        3.45        2.15      1.24 o
  -1   8   2       21.93       17.78      2.28 o
   0   8   2      282.76      306.48      9.20 o
   1   8   2        7.82        7.06      2.10 o
   2   8   2       57.50       46.30      3.52 o
   3   8   2      178.87      189.39      6.62 o
   4   8   2      222.64      213.62      7.23 o
   5   8   2       50.33       46.12      3.80 o
   6   8   2        0.64       -0.09      1.98 o
   7   8   2        1.12        0.49      2.78 o
 -11   9   2        5.73        3.73      3.09 o
 -10   9   2       27.35       23.51      4.58 o
  -9   9   2        9.91        7.28      2.44 o
  -8   9   2       33.59       39.99      3.78 o
  -7   9   2        0.96       -0.99      1.64 o
  -6   9   2       60.74       67.04      4.03 o
  -5   9   2       73.13       76.96      4.14 o
  -4   9   2      458.21      454.48     14.53 o
  -3   9   2      387.01      361.77      8.67 o
  -2   9   2        2.21        1.00      1.56 o
  -1   9   2       82.37       87.16      4.28 o
   0   9   2      105.97      110.25      4.89 o
   1   9   2       16.25        9.51      2.35 o
   2   9   2        3.08        4.34      2.12 o
   3   9   2       17.01       15.05      2.68 o
   4   9   2      136.95      135.57      6.22 o
   5   9   2       10.15       14.67      2.83 o
   6   9   2        3.26        1.15      2.94 o
 -11  10   2       38.36       53.16      6.69 o
 -10  10   2        3.24        6.78      4.10 o
  -9  10   2       72.08       66.08     13.82 o
  -8  10   2      190.69      192.38      7.91 o
  -7  10   2       46.04       46.72      3.79 o
  -6  10   2       42.83       43.12      3.54 o
  -5  10   2        2.48        4.82      2.31 o
  -4  10   2       66.14       67.52      4.43 o
  -3  10   2       30.62       28.77      3.46 o
  -2  10   2        0.32       -0.41      1.98 o
  -1  10   2      438.24      420.95     11.20 o
   0  10   2        6.92        6.25      2.28 o
   1  10   2      113.06      115.96      5.78 o
   2  10   2        0.30       -1.59      1.95 o
   3  10   2      218.83      208.06      7.83 o
   4  10   2        4.54        2.16      2.33 o
   5  10   2        1.37       -1.26      2.42 o
 -10  11   2        0.04       -0.72      4.23 o
  -9  11   2       29.07       39.48      4.96 o
  -8  11   2      116.78      116.09      6.77 o
  -7  11   2        2.47        2.81      2.39 o
  -6  11   2        0.34       -0.54      2.18 o
  -5  11   2        2.29        0.68      1.97 o
  -4  11   2       14.83       11.43      2.58 o
  -3  11   2       15.13       15.94      3.12 o
  -2  11   2       34.09       30.11      3.78 o
  -1  11   2        4.54        5.49      2.56 o
   0  11   2      127.50      115.51      6.02 o
   1  11   2        0.06       -1.99      1.99 o
   2  11   2       26.46       29.25      3.59 o
   3  11   2       30.92       25.04      3.91 o
  -8  12   2       82.41      104.58      6.81 o
  -7  12   2        3.98        2.33      2.64 o
  -6  12   2       55.01       66.08      4.99 o
  -5  12   2        3.56        3.72      2.38 o
  -4  12   2        1.80       -1.26      2.24 o
  -3  12   2        1.09        1.10      2.44 o
  -2  12   2       60.21       73.60      6.85 o
  -1  12   2        4.42        3.07      2.72 o
   0  12   2        0.02        0.28      2.44 o
   1  12   2       14.61       18.19      3.60 o
   2  12   2        1.62        6.24      3.46 o
  -6  13   2       17.77       19.88      3.49 o
  -5  13   2        0.70       -0.13      2.53 o
  -4  13   2       23.77       21.08      3.89 o
  -3  13   2       25.75       27.09      4.17 o
  -2  13   2        2.35        0.74      2.67 o
  -1  13   2       39.80       39.57      5.43 o
   1 -14   3       12.55        8.04      3.16 o
   2 -14   3       11.55       12.32      3.41 o
   3 -14   3       10.04        6.62      3.19 o
   4 -14   3      154.45      189.90      9.15 o
   5 -14   3       17.88       22.35      4.03 o
   6 -14   3        2.63        2.55      2.87 o
   7 -14   3       63.69       71.61      6.06 o
  -2 -13   3        0.70        0.89      2.45 o
  -1 -13   3        0.05        0.67      2.35 o
   0 -13   3       18.48       14.58      3.35 o
   1 -13   3        4.16        5.80      2.77 o
   2 -13   3       15.38       10.58      2.76 o
   3 -13   3       43.89       37.68      4.42 o
   4 -13   3        5.25        4.99      2.73 o
   5 -13   3      370.15      386.59     12.21 o
   6 -13   3        5.44        3.18      2.29 o
   7 -13   3       23.28       29.50      3.65 o
   8 -13   3       13.71       14.99      3.04 o
   9 -13   3        2.83        2.88      2.33 o
  -4 -12   3       82.58      100.81      7.75 o
  -3 -12   3       94.43      110.03      6.85 o
  -2 -12   3       73.68       92.42      5.56 o
  -1 -12   3        0.52        0.80      2.07 o
   0 -12   3        1.80        2.95      2.41 o
   1 -12   3       16.81       16.64      2.89 o
   2 -12   3       44.04       41.26      4.29 o
   3 -12   3       20.69       23.56      3.04 o
   4 -12   3       16.94       10.85      2.49 o
   5 -12   3       69.70       86.58      5.09 o
   6 -12   3        0.08       -0.53      1.95 o
   7 -12   3       21.67       23.26      3.19 o
   8 -12   3        0.77        2.05      2.14 o
   9 -12   3        0.36        0.37      2.13 o
  10 -12   3        1.23        0.66      2.84 o
  -5 -11   3       18.77       12.87      3.74 o
  -4 -11   3       11.13        7.10      2.54 o
  -3 -11   3        0.61       -1.57      1.96 o
  -2 -11   3        7.15        4.09      2.24 o
  -1 -11   3        1.91        2.80      2.80 o
   0 -11   3       43.46       36.41      3.35 o
   1 -11   3        3.41        3.19      1.98 o
   2 -11   3      221.72      197.73      6.82 o
   3 -11   3       16.83       18.38      2.69 o
   4 -11   3        1.77        2.63      1.93 o
   5 -11   3       16.92       21.40      2.86 o
   6 -11   3       48.77       45.81      3.77 o
   7 -11   3       22.51       22.66      3.00 o
   8 -11   3       41.39       28.22      4.17 o
   9 -11   3       20.61       16.24      2.84 o
  10 -11   3        1.27        1.09      3.21 o
  11 -11   3        1.27        1.80      3.33 o
  -6 -10   3       25.12       26.30      4.37 o
  -5 -10   3        6.54        5.19      2.61 o
  -4 -10   3      162.03      141.82     15.20 o
  -3 -10   3        0.23       -0.50      1.65 o
  -2 -10   3        1.42        2.50      1.79 o
  -1 -10   3       40.55       30.39      5.17 o
   0 -10   3       86.30       99.18      4.36 o
   1 -10   3      140.76      144.94      5.59 o
   2 -10   3       35.38       33.29      3.08 o
   3 -10   3        4.28        0.90      1.77 o
   4 -10   3       21.81       19.80      2.65 o
   5 -10   3        4.00        3.43      1.82 o
   6 -10   3        1.15        0.47      1.73 o
   7 -10   3       27.18       30.14      3.08 o
   8 -10   3       40.16       42.67      3.62 o
   9 -10   3       10.82       11.22      2.38 o
  10 -10   3       23.53       22.83      4.17 o
  11 -10   3        2.53        0.94      2.77 o
  -7  -9   3        2.09        0.78      3.15 o
  -6  -9   3       20.13       23.77      3.49 o
  -5  -9   3       11.11       11.03      2.45 o
  -4  -9   3       65.02       59.43      3.58 o
  -3  -9   3        7.23        4.04      1.49 o
  -2  -9   3        0.67        0.45      1.26 o
  -1  -9   3        8.04        5.66      1.77 o
   0  -9   3      196.24      205.16      6.25 o
   1  -9   3       40.78       44.86      3.28 o
   2  -9   3      200.29      209.18      6.27 o
   3  -9   3        6.09        8.78      2.13 o
   4  -9   3      364.63      356.90      6.38 o
   5  -9   3      422.17      401.40     13.65 o
   6  -9   3      277.37      260.72      9.05 o
   7  -9   3      140.76      125.29      4.99 o
   8  -9   3       28.39       23.32      2.37 o
   9  -9   3        4.79        6.83      2.11 o
  10  -9   3        0.18       -0.95      2.17 o
  11  -9   3        0.01       -1.10      2.37 o
  12  -9   3       20.33       22.38      4.40 o
  -8  -8   3       16.60       14.69      5.65 o
  -7  -8   3        4.92        1.20      2.25 o
  -6  -8   3       21.43       19.44      2.29 o
  -5  -8   3       12.62       12.54      1.81 o
  -4  -8   3        6.45        7.59      1.66 o
  -3  -8   3        6.56        8.52      1.69 o
  -2  -8   3        6.27        2.89      1.43 o
  -1  -8   3      444.85      454.37      7.64 o
   0  -8   3        0.91       -0.39      1.32 o
   1  -8   3       87.10       90.80      4.04 o
   2  -8   3      114.49      109.66      4.38 o
   3  -8   3      116.43      103.04      3.02 o
   4  -8   3      480.46      470.77     10.46 o
   5  -8   3       12.38       14.55      1.85 o
   6  -8   3       74.99       53.78      4.46 o
   7  -8   3       88.62       91.51      3.95 o
   8  -8   3      165.37      160.91      5.27 o
   9  -8   3       88.48       76.50      5.67 o
  10  -8   3      103.15      104.80      7.21 o
  11  -8   3        1.12        1.44      2.59 o
  12  -8   3        7.78        9.48      3.37 o
  -9  -7   3        0.03        2.78      2.95 o
  -8  -7   3       33.18       32.47      4.34 o
  -7  -7   3        9.16        9.02      2.08 o
  -6  -7   3        8.02        6.58      1.83 o
  -5  -7   3      103.31      110.92      3.95 o
  -4  -7   3      214.65      213.44      5.02 o
  -3  -7   3       44.18       49.54      2.42 o
  -2  -7   3      269.07      275.51      5.32 o
  -1  -7   3      217.49      221.33      4.28 o
   0  -7   3      580.16      619.33      6.40 o
   1  -7   3        0.20        1.00      0.90 o
   2  -7   3       93.27       99.96      2.74 o
   3  -7   3        0.52        0.54      1.05 o
   4  -7   3       13.02       15.47      1.62 o
   5  -7   3        7.36        6.38      1.32 o
   6  -7   3      228.94      224.82      7.71 o
   7  -7   3      506.37      493.50     13.76 o
   8  -7   3      223.20      225.96      7.51 o
   9  -7   3        0.72        2.16      2.20 o
  10  -7   3      151.56      136.88      6.87 o
  11  -7   3      139.04      119.74      6.84 o
  12  -7   3        0.45       -0.02      2.63 o
 -10  -6   3        0.01        0.69      2.83 o
  -9  -6   3       11.39       12.66      3.48 o
  -8  -6   3        8.23       12.70      3.22 o
  -7  -6   3       30.07       27.94      2.64 o
  -6  -6   3        8.13       11.51      1.74 o
  -5  -6   3       10.97       13.08      1.77 o
  -4  -6   3      707.62      723.81     12.77 o
  -3  -6   3       35.35       35.52      1.92 o
  -2  -6   3      115.85      110.32      2.84 o
  -1  -6   3        7.02        8.80      1.24 o
   0  -6   3      336.83      319.43      4.17 o
   1  -6   3      320.09      298.35      4.38 o
   2  -6   3      654.11      670.87      8.59 o
   3  -6   3       94.35       91.46      2.79 o
   4  -6   3      583.25      636.49     13.72 o
   5  -6   3      935.68      909.88     23.46 o
   6  -6   3       19.34       25.27      1.99 o
   7  -6   3       59.95       74.52      3.14 o
   8  -6   3       83.56       80.53      3.38 o
   9  -6   3      502.61      432.95     11.11 o
  10  -6   3       23.45       25.02      3.08 o
  11  -6   3        1.80        1.51      2.21 o
  12  -6   3      102.97      111.46      7.77 o
 -10  -5   3       11.55        9.71      3.44 o
  -9  -5   3       10.61        8.02      2.93 o
  -8  -5   3       17.67       10.66      2.54 o
  -7  -5   3        7.18        6.66      1.74 o
  -6  -5   3       44.85       45.28      2.50 o
  -5  -5   3        0.01        0.20      1.20 o
  -4  -5   3      965.10      973.71     26.82 o
  -3  -5   3        0.00        0.05      0.83 o
  -2  -5   3      153.99      150.93      3.02 o
  -1  -5   3      720.12      695.69     13.09 o
   0  -5   3     2707.52     2815.86     21.94 o
   1  -5   3      215.98      238.14      3.25 o
   2  -5   3      261.52      249.22      3.83 o
   3  -5   3      128.15      142.58      2.97 o
   4  -5   3       31.38       27.69      1.65 o
   5  -5   3      583.46      631.01     15.06 o
   6  -5   3      134.90      142.22      4.75 o
   7  -5   3      294.96      283.11     11.02 o
   8  -5   3       74.44       86.53      3.52 o
   9  -5   3       75.71       62.63      4.55 o
  10  -5   3       20.29       25.21      3.04 o
  11  -5   3       15.89       10.79      2.75 o
  12  -5   3        6.45        8.32      2.65 o
 -11  -4   3        2.41        3.76      3.57 o
 -10  -4   3       50.94       62.00      5.17 o
  -9  -4   3        2.94        2.43      1.88 o
  -8  -4   3       38.05       34.59      2.84 o
  -7  -4   3      115.08      119.15      4.03 o
  -6  -4   3        7.12       12.22      1.52 o
  -5  -4   3      174.00      191.02      5.39 o
  -4  -4   3     1551.72     1563.68     39.67 o
  -3  -4   3       94.13       86.54      3.52 o
  -2  -4   3        0.10        0.36      0.64 o
  -1  -4   3      325.01      318.16      4.50 o
   0  -4   3      132.44      144.55      2.46 o
   1  -4   3     1807.13     1855.49     25.92 o
   2  -4   3      243.83      248.80      3.23 o
   3  -4   3      125.86      103.06     12.38 o
   4  -4   3      128.78      152.54      3.22 o
   5  -4   3      510.38      600.16     17.26 o
   6  -4   3        0.16        0.82      0.93 o
   7  -4   3       91.21       94.85      3.49 o
   8  -4   3       33.15       41.31      3.25 o
   9  -4   3      220.52      198.60      6.91 o
  10  -4   3       16.38       10.70      2.42 o
  11  -4   3       14.56       13.02      2.68 o
  12  -4   3       17.23       17.48      3.11 o
 -11  -3   3        5.44        3.72      2.87 o
 -10  -3   3        4.29        6.12      2.58 o
  -9  -3   3       90.49       83.42      4.71 o
  -8  -3   3      223.84      215.69      5.56 o
  -7  -3   3      420.73      431.73      8.95 o
  -6  -3   3      155.93      163.71      3.47 o
  -5  -3   3      193.99      203.72      3.53 o
  -4  -3   3       67.23       74.67      2.63 o
  -3  -3   3        2.15        2.63      0.68 o
  -2  -3   3     1373.07     1447.82     24.06 o
  -1  -3   3     3689.89     3807.89     49.54 o
   0  -3   3      132.47      133.02      2.10 o
   1  -3   3      600.33      577.98      8.46 o
   2  -3   3     4821.99     4596.13     71.11 o
   3  -3   3       57.62       52.64      1.60 o
   4  -3   3      783.86      839.33     20.69 o
   5  -3   3        7.56       10.97      1.07 o
   6  -3   3      891.91      926.12     27.83 o
   7  -3   3      140.20      109.59      4.53 o
   8  -3   3      173.51      169.52      6.27 o
   9  -3   3      106.44       96.27      4.52 o
  10  -3   3      365.54      343.36      9.49 o
  11  -3   3       24.04       19.70      3.03 o
  12  -3   3        0.12       -0.70      2.23 o
 -12  -2   3        0.31        1.76      3.34 o
 -11  -2   3       57.44       58.39      5.14 o
 -10  -2   3       19.30       18.97      2.87 o
  -9  -2   3        0.07        0.22      1.65 o
  -8  -2   3       25.17       23.78      1.83 o
  -7  -2   3       20.87       19.54      1.56 o
  -6  -2   3      553.05      571.71     10.88 o
  -5  -2   3      654.13      688.48     12.55 o
  -4  -2   3      515.05      575.76      8.84 o
  -3  -2   3     2552.92     2652.74     59.19 o
  -2  -2   3     2009.43     2114.50     29.79 o
  -1  -2   3       17.34       11.21      0.61 o
   0  -2   3     5539.93     5554.35     62.79 o
   1  -2   3     2469.24     2437.41     30.47 o
   2  -2   3     3775.86     3722.24     65.44 o
   3  -2   3       16.89       13.02      0.86 o
   4  -2   3      477.93      488.60     10.51 o
   5  -2   3       10.76        8.62      0.84 o
   6  -2   3        3.96        1.55      1.36 o
   7  -2   3       38.37       40.58      2.94 o
   8  -2   3       64.88       60.63      3.51 o
   9  -2   3       79.15       79.55      4.19 o
  10  -2   3       41.79       41.01      3.39 o
  11  -2   3        3.27        2.24      2.04 o
  12  -2   3       11.70        5.85      3.32 o
 -12  -1   3        3.66        7.31      3.82 o
 -11  -1   3        0.36       -1.19      2.17 o
 -10  -1   3       13.47        9.03      2.30 o
  -9  -1   3      446.45      444.13     13.01 o
  -8  -1   3        5.72        3.54      1.20 o
  -7  -1   3        7.09        4.84      1.11 o
  -6  -1   3       26.35       27.61      1.52 o
  -5  -1   3        3.97        2.50      0.78 o
  -4  -1   3      486.72      552.09     10.48 o
  -3  -1   3     1617.59     1642.41     21.63 o
  -2  -1   3     1246.16     1242.90     18.75 o
  -1  -1   3       21.73       15.38      0.94 o
   0  -1   3       10.80       19.90      0.75 o
   1  -1   3        7.45        9.82      0.69 o
   2  -1   3      658.21      716.87      8.82 o
   3  -1   3        0.52       -0.11      0.57 o
   4  -1   3     1044.02     1160.80     22.57 o
   5  -1   3       68.77       73.88      3.19 o
   6  -1   3        0.00        1.00      1.23 o
   7  -1   3       15.12       18.18      2.10 o
   8  -1   3      393.31      367.06      8.02 o
   9  -1   3      528.10      487.57     10.43 o
  10  -1   3        2.97        2.58      1.78 o
  11  -1   3       57.02       61.89      4.60 o
  12  -1   3        0.41       -1.13      2.59 o
 -12   0   3       11.61       14.11      4.43 o
 -11   0   3       11.27       11.35      2.63 o
 -10   0   3      210.39      210.13      7.30 o
  -9   0   3        9.53        8.10      1.70 o
  -8   0   3       12.25       13.53      1.44 o
  -7   0   3       16.76       10.56      1.21 o
  -6   0   3       64.23       65.38      2.07 o
  -5   0   3       20.77       22.45      1.23 o
  -4   0   3      994.79      924.02     27.72 o
  -3   0   3      606.40      649.71     11.01 o
  -2   0   3     1443.58     1434.71     21.93 o
  -1   0   3     7142.37     7006.42     82.98 o
   0   0   3     8953.04     8700.09    102.48 o
   1   0   3     9469.50     9308.85    114.41 o
   2   0   3     2892.27     2931.16     53.95 o
   3   0   3      138.99      151.74      2.75 o
   4   0   3      222.89      237.71      3.55 o
   5   0   3        0.84        0.64      0.61 o
   6   0   3       49.17       50.23      2.82 o
   7   0   3        0.51        2.16      1.49 o
   8   0   3      153.89      146.26      5.23 o
   9   0   3        9.28       10.20      2.09 o
  10   0   3        5.83        7.14      2.09 o
  11   0   3        0.08       -1.66      1.85 o
  12   0   3        7.49        7.26      3.11 o
 -12   1   3       24.86       29.35      5.33 o
 -11   1   3        2.92        2.29      1.91 o
 -10   1   3       29.49       27.06      2.82 o
  -9   1   3       50.80       46.86      2.89 o
  -8   1   3      296.95      303.80      6.31 o
  -7   1   3       82.65       82.02      2.57 o
  -6   1   3     1393.57     1309.90     20.68 o
  -5   1   3     1772.74     1702.52     28.96 o
  -4   1   3     3670.27     3901.96     51.69 o
  -3   1   3     1306.24     1286.23     18.10 o
  -2   1   3     3630.17     3672.42     47.75 o
  -1   1   3     1212.24     1192.74     15.44 o
   0   1   3     3304.05     3632.25     40.61 o
   1   1   3      240.53      232.03      3.35 o
   2   1   3      171.63      187.92      2.34 o
   3   1   3      516.35      618.28      9.87 o
   4   1   3      163.27      165.66      3.09 o
   5   1   3       38.93       45.31      1.76 o
   6   1   3        5.52        4.20      0.98 o
   7   1   3       37.14       38.58      2.82 o
   8   1   3       30.13       25.71      2.57 o
   9   1   3        6.55        8.79      2.05 o
  10   1   3        0.05        2.07      1.96 o
  11   1   3        0.33        0.17      2.00 o
 -12   2   3        0.01        1.77      2.35 o
 -11   2   3        3.45        2.25      1.82 o
 -10   2   3      335.75      335.42      9.49 o
  -9   2   3      925.73      858.72     20.06 o
  -8   2   3        4.54        2.80      1.16 o
  -7   2   3       15.52       15.60      1.58 o
  -6   2   3      104.84       97.63      2.99 o
  -5   2   3      150.47      154.27      3.42 o
  -4   2   3     2096.28     1900.04    173.96 o
  -3   2   3     1226.54     1154.83     50.98 o
  -2   2   3     1041.54     1157.03     17.13 o
  -1   2   3       44.97       40.49      1.10 o
   0   2   3      416.26      446.95      6.66 o
   1   2   3      274.19      312.54      4.29 o
   2   2   3      488.68      480.50      6.13 o
   3   2   3        1.31        2.33      0.78 o
   4   2   3       10.62       12.98      1.24 o
   5   2   3      510.17      541.84      6.62 o
   6   2   3       24.34       21.56      1.71 o
   7   2   3      140.16      141.84      4.17 o
   8   2   3       31.10       26.12      2.65 o
   9   2   3      113.73      119.65      5.26 o
  10   2   3        0.17       -0.65      1.82 o
  11   2   3       25.23       19.14      4.91 o
 -12   3   3        6.59        6.23      2.69 o
 -11   3   3        1.13        2.08      1.88 o
 -10   3   3       81.83       75.40      4.45 o
  -9   3   3      151.70      146.61      4.63 o
  -8   3   3      304.76      287.85      5.78 o
  -7   3   3       28.54       24.21      2.15 o
  -6   3   3      298.48      296.65      5.53 o
  -5   3   3      163.48      141.32     14.43 o
  -4   3   3      788.35      793.03     13.14 o
  -3   3   3      252.07      229.27      4.17 o
  -2   3   3        9.18        8.88      0.78 o
  -1   3   3      984.21     1029.99     14.26 o
   0   3   3      265.69      285.24      5.61 o
   1   3   3        7.71        9.67      1.05 o
   2   3   3        0.24        0.56      0.71 o
   3   3   3      861.78      920.49     14.75 o
   4   3   3      178.48      207.67      5.33 o
   5   3   3      185.61      179.78      4.14 o
   6   3   3        0.03        0.72      1.21 o
   7   3   3        3.97        2.80      1.58 o
   8   3   3        7.92        5.56      1.88 o
   9   3   3       58.94       57.85      3.84 o
  10   3   3        6.86        6.01      2.08 o
 -12   4   3       85.13       94.67      8.83 o
 -11   4   3       96.75      105.29      5.58 o
 -10   4   3       28.71       33.89      3.25 o
  -9   4   3       70.73       72.14      3.46 o
  -8   4   3      274.13      240.80     16.57 o
  -7   4   3        6.52        5.30      1.44 o
  -6   4   3       37.08       38.29      2.54 o
  -5   4   3      159.56      142.43      4.21 o
  -4   4   3      266.29      254.84     10.06 o
  -3   4   3        0.18        2.70      0.87 o
  -2   4   3      303.93      271.64      4.80 o
  -1   4   3      514.42      514.25     13.36 o
   0   4   3       10.10       16.87      1.49 o
   1   4   3      417.36      445.79      6.74 o
   2   4   3      781.68      774.11     11.49 o
   3   4   3       63.36       80.57      2.33 o
   4   4   3      205.45      205.73      4.56 o
   5   4   3        3.86        2.02      1.20 o
   6   4   3       44.90       43.58      2.41 o
   7   4   3       90.72      100.21      4.78 o
   8   4   3      304.44      292.88      8.45 o
   9   4   3       17.60       22.76      3.48 o
  10   4   3        0.72        2.47      2.76 o
 -12   5   3       17.27       24.95      4.35 o
 -11   5   3        1.53        0.60      1.93 o
 -10   5   3       59.79       62.06      4.61 o
  -9   5   3       27.01       26.16      2.54 o
  -8   5   3       59.08       63.67      3.53 o
  -7   5   3        2.82        2.85      1.55 o
  -6   5   3      235.24      219.79      6.30 o
  -5   5   3       47.90       49.95      2.65 o
  -4   5   3       51.67       48.25      2.09 o
  -3   5   3     1290.47     1320.81     18.47 o
  -2   5   3       57.24       67.56      1.83 o
  -1   5   3      743.10      767.98     12.29 o
   0   5   3      119.21      121.13      3.07 o
   1   5   3       23.53       25.20      1.80 o
   2   5   3      182.06      184.97      4.28 o
   3   5   3      805.32      827.00     10.97 o
   4   5   3      255.74      271.38      5.42 o
   5   5   3       20.49       20.38      1.96 o
   6   5   3       11.60        8.29      1.68 o
   7   5   3       82.43       81.71      5.19 o
   8   5   3        8.24        8.72      2.67 o
   9   5   3       16.58       13.02      3.03 o
 -12   6   3       18.67       21.73      3.67 o
 -11   6   3      161.55      139.48     15.63 o
 -10   6   3       19.09       23.41      3.64 o
  -9   6   3       12.23        7.34      1.78 o
  -8   6   3      186.40      184.60      5.96 o
  -7   6   3      254.61      197.68     25.90 o
  -6   6   3      246.57      239.61      6.27 o
  -5   6   3     1004.36      996.73     20.01 o
  -4   6   3      484.30      504.62      7.06 o
  -3   6   3      699.67      720.31     11.72 o
  -2   6   3      326.42      378.97      6.56 o
  -1   6   3       49.82       52.26      2.19 o
   0   6   3      667.79      706.24      9.07 o
   1   6   3       25.85       21.96      1.83 o
   2   6   3      520.64      491.35      8.25 o
   3   6   3        0.24       -0.54      1.43 o
   4   6   3        7.43        8.72      1.78 o
   5   6   3        0.01        0.89      1.52 o
   6   6   3       18.47       13.38      2.19 o
   7   6   3       14.78       15.18      2.97 o
   8   6   3       44.90       43.73      4.44 o
 -12   7   3       10.16        7.48      2.98 o
 -11   7   3       34.53       38.18      4.69 o
 -10   7   3        5.70        6.91      2.66 o
  -9   7   3        2.32        0.68      1.67 o
  -8   7   3      150.04      170.21      5.99 o
  -7   7   3      482.54      429.38      9.96 o
  -6   7   3        9.00        7.96      1.88 o
  -5   7   3      179.63      169.78      4.43 o
  -4   7   3      132.87      144.53      4.11 o
  -3   7   3       53.37       64.01      2.08 o
  -2   7   3       29.32       23.78      1.68 o
  -1   7   3      101.04      100.77      2.85 o
   0   7   3      172.27      181.49      4.52 o
   1   7   3      635.30      691.01     15.56 o
   2   7   3       32.91       33.74      2.58 o
   3   7   3       70.83       69.12      3.54 o
   4   7   3      477.16      472.30      9.08 o
   5   7   3        4.61        4.81      1.85 o
   6   7   3        1.14        1.59      1.97 o
   7   7   3        1.15       -0.41      2.61 o
   8   7   3        0.11        0.35      3.41 o
 -11   8   3       53.37       56.12      4.50 o
 -10   8   3        1.38       -0.93      1.86 o
  -9   8   3      115.46      111.06      5.26 o
  -8   8   3      170.38      173.33      6.25 o
  -7   8   3      132.02      134.16      5.33 o
  -6   8   3       24.61       21.10      2.23 o
  -5   8   3       11.21       10.84      1.79 o
  -4   8   3      220.86      212.49      4.73 o
  -3   8   3       11.56       14.15      1.69 o
  -2   8   3       28.82       26.63      2.61 o
  -1   8   3       51.31       53.34      3.43 o
   0   8   3       12.90       13.81      2.12 o
   1   8   3       78.76       66.84      3.68 o
   2   8   3        6.68       10.87      2.36 o
   3   8   3        6.87        9.61      2.42 o
   4   8   3      108.66      118.37      5.63 o
   5   8   3       16.49       17.93      2.89 o
   6   8   3        0.20        1.03      2.39 o
   7   8   3       31.12       31.19      6.81 o
 -11   9   3       11.34       11.78      4.04 o
 -10   9   3        2.06        2.02      2.57 o
  -9   9   3      119.32       77.73     25.94 o
  -8   9   3      301.64      317.68      9.74 o
  -7   9   3       55.67       54.53      4.25 o
  -6   9   3        0.22        0.49      1.62 o
  -5   9   3      151.45      140.92      5.47 o
  -4   9   3      372.60      386.86      8.13 o
  -3   9   3        1.20        1.64      1.64 o
  -2   9   3       16.61       14.86      2.29 o
  -1   9   3        5.15        2.17      1.72 o
   0   9   3      116.61      101.99      4.56 o
   1   9   3       21.48       23.18      2.69 o
   2   9   3        0.31       -0.19      1.88 o
   3   9   3       13.79       13.82      2.67 o
   4   9   3       11.98       16.03      3.37 o
   5   9   3        7.00        7.58      3.16 o
   6   9   3        9.35       10.17      5.16 o
 -10  10   3        0.42        2.04      2.45 o
  -9  10   3       43.21       43.63      4.31 o
  -8  10   3        9.87       11.37      3.25 o
  -7  10   3      186.26      197.49      8.21 o
  -6  10   3       10.06       14.29      2.91 o
  -5  10   3        0.80        0.71      1.94 o
  -4  10   3       53.46       56.90      4.56 o
  -3  10   3      198.24      196.73      7.87 o
  -2  10   3       39.97       40.79      4.01 o
  -1  10   3       23.04       24.04      3.97 o
   0  10   3      294.33      300.16      8.99 o
   1  10   3      104.65      112.54      5.78 o
   2  10   3       24.93       28.03      3.37 o
   3  10   3       17.93       26.12      3.83 o
   4  10   3       20.36       29.49      4.57 o
  -9  11   3       31.20       41.88      5.19 o
  -8  11   3        9.66        8.47      3.33 o
  -7  11   3       10.39        9.92      2.94 o
  -6  11   3        0.91        2.56      2.18 o
  -5  11   3       23.97       21.07      3.18 o
  -4  11   3        0.85       -1.05      2.10 o
  -3  11   3       22.95       19.83      3.33 o
  -2  11   3       23.68       20.28      3.39 o
  -1  11   3       20.44       24.36      3.58 o
   0  11   3       29.80       34.74      3.78 o
   1  11   3       96.80       85.88      7.23 o
   2  11   3       48.54       46.03      5.39 o
   3  11   3       12.45       14.54      3.91 o
  -7  12   3       11.85       21.16      3.46 o
  -6  12   3       38.10       40.35      4.28 o
  -5  12   3       20.79       24.61      3.86 o
  -4  12   3        0.04       -0.03      2.42 o
  -3  12   3       26.04       26.74      3.95 o
  -2  12   3        0.01        4.11      3.11 o
  -1  12   3        9.50       11.83      3.65 o
   0  12   3       31.48       27.66      4.68 o
   1  12   3      108.38      113.17      8.24 o
   0 -14   4       12.69       10.76      3.42 o
   1 -14   4        2.40        4.71      2.95 o
   2 -14   4        0.42       -2.16      2.16 o
   3 -14   4       11.89       10.05      3.32 o
   4 -14   4        2.68        3.78      2.93 o
   5 -14   4      139.05      160.25     11.19 o
   6 -14   4       38.55       41.49      5.00 o
   7 -14   4       73.75       88.04      6.60 o
  -2 -13   4        5.30       -1.86      2.82 o
  -1 -13   4        9.19       10.02      2.78 o
   0 -13   4       33.56       39.58      4.50 o
   1 -13   4        2.13       -1.47      2.02 o
   2 -13   4       10.29       11.40      3.13 o
   3 -13   4      240.85      201.33      8.84 o
   4 -13   4      136.62      140.41      6.57 o
   5 -13   4       47.84       55.65      4.49 o
   6 -13   4        0.13        0.34      2.12 o
   7 -13   4        4.40        4.90      2.44 o
   8 -13   4        1.80       -0.07      2.22 o
   9 -13   4        0.17       -1.55      2.13 o
  -4 -12   4        7.08        6.79      3.54 o
  -3 -12   4      110.82      126.00      8.26 o
  -2 -12   4      215.73      239.28      8.44 o
  -1 -12   4       20.96       18.70      3.37 o
   0 -12   4        0.31        1.09      2.23 o
   1 -12   4       28.99       29.93      3.28 o
   2 -12   4      165.21      162.34      6.62 o
   3 -12   4       13.92       12.72      2.60 o
   4 -12   4      199.40      200.54      7.39 o
   5 -12   4        0.00        0.40      1.94 o
   6 -12   4       15.82       12.79      2.72 o
   7 -12   4       67.94       71.15      4.82 o
   8 -12   4        2.06        0.25      1.96 o
   9 -12   4       45.18       36.89      3.90 o
  10 -12   4       71.32       75.93      6.90 o
  -5 -11   4        8.42       10.19      3.65 o
  -4 -11   4       39.21       42.27      5.12 o
  -3 -11   4      124.62      116.09      6.56 o
  -2 -11   4       30.83       27.45      5.10 o
  -1 -11   4       23.24       21.55      2.88 o
   0 -11   4        0.82        1.58      1.77 o
   1 -11   4       73.77       66.20      4.26 o
   2 -11   4      106.02      104.91      5.17 o
   3 -11   4       43.22       48.41      3.76 o
   4 -11   4      123.73      113.51      5.42 o
   5 -11   4       28.42       24.71      3.00 o
   6 -11   4        3.04        2.88      1.99 o
   7 -11   4       66.96       72.38      4.65 o
   8 -11   4      153.55      111.53     30.77 o
   9 -11   4       12.63       15.27      3.12 o
  10 -11   4       20.66       16.61      3.90 o
  11 -11   4        0.54       -0.21      2.92 o
  -6 -10   4       17.48       19.36      4.07 o
  -5 -10   4       31.65       37.44      4.73 o
  -4 -10   4      194.64      211.93      7.39 o
  -3 -10   4        1.99        2.58      1.83 o
  -2 -10   4       11.47       11.00      2.09 o
  -1 -10   4       22.45       29.52      3.03 o
   0 -10   4       14.36       13.09      2.36 o
   1 -10   4        7.61       18.92      2.65 o
   2 -10   4       60.26       52.75      3.68 o
   3 -10   4        1.14        0.92      1.76 o
   4 -10   4       78.90       71.66      4.20 o
   5 -10   4       39.43       47.38      2.99 o
   6 -10   4        3.49        3.09      1.57 o
   7 -10   4       35.72       30.92      4.87 o
   8 -10   4       11.61        9.25      2.02 o
   9 -10   4        0.99        2.93      1.83 o
  10 -10   4       80.22       88.15      6.02 o
  11 -10   4        2.07        0.29      3.17 o
  -7  -9   4       13.22       14.28      4.31 o
  -6  -9   4        0.10       -1.12      2.19 o
  -5  -9   4       99.48       96.32      5.04 o
  -4  -9   4        0.01       -0.38      1.81 o
  -3  -9   4        6.73        5.41      1.55 o
  -2  -9   4       10.12        4.64      1.51 o
  -1  -9   4      307.46      306.95      5.96 o
   0  -9   4       50.12       42.99      2.65 o
   1  -9   4       98.26       95.40      5.01 o
   2  -9   4       23.70       22.04      1.99 o
   3  -9   4      272.93      268.21      5.06 o
   4  -9   4        1.04        2.26      1.32 o
   5  -9   4       42.70       39.53      2.53 o
   6  -9   4      241.88      231.53      6.18 o
   7  -9   4      165.91      176.05      5.61 o
   8  -9   4        6.22        7.76      1.80 o
   9  -9   4      202.00      214.35      8.77 o
  10  -9   4       40.34       30.17      4.25 o
  11  -9   4       33.06       33.24      4.57 o
  12  -9   4        0.87        1.53      2.90 o
  -8  -8   4        9.07       11.07      4.13 o
  -7  -8   4        7.27       10.54      2.47 o
  -6  -8   4        0.00        0.13      1.88 o
  -5  -8   4       50.06       55.02      3.40 o
  -4  -8   4       67.06       61.19      3.08 o
  -3  -8   4       35.74       35.28      2.42 o
  -2  -8   4      218.03      207.61      4.54 o
  -1  -8   4       79.48       71.97      2.64 o
   0  -8   4       58.71       62.10      2.29 o
   1  -8   4      720.32      672.03     11.73 o
   2  -8   4      518.35      509.72      7.90 o
   3  -8   4       19.05       17.89      1.76 o
   4  -8   4     1467.44     1434.09     26.22 o
   5  -8   4      242.98      251.30      5.50 o
   6  -8   4        3.45        1.49      1.25 o
   7  -8   4        3.89        3.05      1.51 o
   8  -8   4       21.41       30.89      2.60 o
   9  -8   4       20.97       13.06      3.04 o
  10  -8   4        6.75        8.87      2.88 o
  11  -8   4       16.57       18.77      3.84 o
  12  -8   4       21.02       23.79      4.37 o
  -9  -7   4       12.81       13.29      3.27 o
  -8  -7   4        1.30        4.04      2.41 o
  -7  -7   4        0.24        0.69      1.72 o
  -6  -7   4      188.08      187.93      5.46 o
  -5  -7   4       73.10       62.99      3.44 o
  -4  -7   4     1596.41     1583.31     29.29 o
  -3  -7   4      366.98      371.89      8.50 o
  -2  -7   4        4.65        5.08      1.40 o
  -1  -7   4       13.62       19.07      1.58 o
   0  -7   4        2.80        2.07      1.02 o
   1  -7   4      344.14      333.41      4.42 o
   2  -7   4      115.66      101.51      3.06 o
   3  -7   4       88.62       79.26      2.86 o
   4  -7   4      140.36      149.20      3.98 o
   5  -7   4      138.12       99.39     12.99 o
   6  -7   4       39.66       42.42      2.73 o
   7  -7   4       24.46       21.98      2.21 o
   8  -7   4        1.73        0.00      1.24 o
   9  -7   4        0.11        3.34      2.12 o
  10  -7   4       18.85       22.90      3.11 o
  11  -7   4       11.67       10.53      2.89 o
  12  -7   4       16.63       19.39      4.16 o
 -10  -6   4        6.86        5.96      3.27 o
  -9  -6   4        0.82        1.00      2.61 o
  -8  -6   4       92.31       82.28      6.19 o
  -7  -6   4       28.92       29.11      2.70 o
  -6  -6   4      204.05      210.41      5.86 o
  -5  -6   4        2.06        1.99      1.24 o
  -4  -6   4       81.71       94.19      3.80 o
  -3  -6   4       22.07       21.73      1.63 o
  -2  -6   4      481.09      486.51     10.45 o
  -1  -6   4      748.38      729.48      9.53 o
   0  -6   4     1020.99     1085.58     13.98 o
   1  -6   4      271.02      297.23      5.22 o
   2  -6   4      296.53      309.53      3.98 o
   3  -6   4      853.47      845.37      9.48 o
   4  -6   4       31.05       29.74      1.86 o
   5  -6   4      107.13      102.92      3.42 o
   6  -6   4      205.32      193.60      6.83 o
   7  -6   4      160.69      162.16      4.44 o
   8  -6   4      282.83      254.59     10.16 o
   9  -6   4       44.29       41.90      3.57 o
  10  -6   4       13.02       10.86      2.49 o
  11  -6   4        0.84       -0.07      2.10 o
  12  -6   4       27.79       30.73      4.65 o
 -10  -5   4       37.10       52.65      5.69 o
  -9  -5   4        0.09        1.74      2.48 o
  -8  -5   4      143.49      153.74      6.71 o
  -7  -5   4        0.05       -0.40      1.42 o
  -6  -5   4      286.56      258.26      6.15 o
  -5  -5   4      114.94      134.31      3.61 o
  -4  -5   4      190.71      186.42      5.54 o
  -3  -5   4        0.08        0.43      0.88 o
  -2  -5   4        3.50        2.53      0.88 o
  -1  -5   4      249.02      226.23      3.77 o
   0  -5   4       19.08       18.35      1.32 o
   1  -5   4     1219.90     1281.84     14.17 o
   2  -5   4       21.75       24.08      1.34 o
   3  -5   4       34.31       32.35      1.46 o
   4  -5   4       10.77       10.04      1.28 o
   5  -5   4       26.42       26.51      1.87 o
   6  -5   4      242.63      234.98      7.33 o
   7  -5   4       14.85       13.93      1.68 o
   8  -5   4       68.11       70.67      4.28 o
   9  -5   4       11.58        5.21      2.02 o
  10  -5   4       91.07       99.12      5.38 o
  11  -5   4       29.87       29.02      3.79 o
  12  -5   4       47.17       55.31      5.22 o
 -11  -4   4       12.83        9.82      4.12 o
 -10  -4   4      101.76      111.22      6.72 o
  -9  -4   4       35.94       32.82      3.82 o
  -8  -4   4      638.26      636.20     14.97 o
  -7  -4   4       22.60       22.83      2.09 o
  -6  -4   4       16.54       20.79      2.09 o
  -5  -4   4       26.61       25.29      1.92 o
  -4  -4   4      546.94      575.19     13.44 o
  -3  -4   4      201.92      215.33      4.31 o
  -2  -4   4        8.59        8.81      0.80 o
  -1  -4   4      265.74      254.94      3.53 o
   0  -4   4     5023.26     5212.55     69.53 o
   1  -4   4      197.97      200.94      4.91 o
   2  -4   4      455.00      393.62      7.41 o
   3  -4   4      219.10      234.98      7.35 o
   4  -4   4      643.47      685.11     16.59 o
   5  -4   4     1078.37     1084.49     31.71 o
   6  -4   4      214.14      232.13      7.63 o
   7  -4   4      104.07       90.72      3.58 o
   8  -4   4      359.24      348.57      8.59 o
   9  -4   4        1.89        4.84      1.96 o
  10  -4   4      113.37      110.13      5.65 o
  11  -4   4        0.06        0.26      1.97 o
  12  -4   4        2.63        7.06      3.18 o
 -11  -3   4       60.91       67.76      7.32 o
 -10  -3   4       45.92       47.77      4.53 o
  -9  -3   4        0.03        0.40      1.98 o
  -8  -3   4       13.94       14.94      1.89 o
  -7  -3   4       93.88       79.01      2.99 o
  -6  -3   4        3.46        1.10      0.97 o
  -5  -3   4       96.20       88.15      2.55 o
  -4  -3   4       22.27       20.60      1.36 o
  -3  -3   4     1967.89     1971.75     80.57 o
  -2  -3   4       91.93      109.65      2.15 o
  -1  -3   4     3389.08     3461.45     50.02 o
   0  -3   4      970.72      990.00     15.40 o
   1  -3   4      743.52      693.26      8.50 o
   2  -3   4      476.71      515.95      6.44 o
   3  -3   4      297.31      333.06      5.04 o
   4  -3   4      283.13      254.99      5.82 o
   5  -3   4      133.39      140.54      4.69 o
   6  -3   4      191.52      212.88      6.79 o
   7  -3   4       70.33       67.14      3.77 o
   8  -3   4       81.08       73.97      4.19 o
   9  -3   4      182.45      159.09      5.78 o
  10  -3   4       37.84       28.09      2.98 o
  11  -3   4        8.56        4.43      2.30 o
  12  -3   4        3.58        6.31      3.11 o
 -11  -2   4        1.40        2.35      2.44 o
 -10  -2   4       30.51       23.16      3.38 o
  -9  -2   4       26.50       27.48      2.95 o
  -8  -2   4       60.57       59.18      2.91 o
  -7  -2   4        4.24        4.32      1.11 o
  -6  -2   4        2.64        3.38      1.14 o
  -5  -2   4      282.83      288.95      4.33 o
  -4  -2   4      256.42      305.70      6.21 o
  -3  -2   4      214.70      239.78      5.09 o
  -2  -2   4     1740.70     1776.76     31.39 o
  -1  -2   4      727.04      752.86     12.36 o
   0  -2   4      349.95      373.14      9.69 o
   1  -2   4     1025.12      980.74     13.55 o
   2  -2   4        2.80        2.88      0.66 o
   3  -2   4      367.28      382.02      6.01 o
   4  -2   4       58.98       62.99      1.91 o
   5  -2   4      293.62      318.27     11.56 o
   6  -2   4      117.08      128.67      5.25 o
   7  -2   4       45.67       44.75      3.16 o
   8  -2   4       61.67       64.31      3.62 o
   9  -2   4      415.19      372.00     10.14 o
  10  -2   4       12.12       20.03      2.67 o
  11  -2   4        9.16       10.01      2.56 o
  12  -2   4        0.54        0.83      2.75 o
 -12  -1   4       65.02       72.58      7.78 o
 -11  -1   4       38.48       38.84      4.37 o
 -10  -1   4       31.38       35.21      3.88 o
  -9  -1   4      215.95      212.08      6.85 o
  -8  -1   4      145.15      141.10      4.14 o
  -7  -1   4       72.80       80.82      2.61 o
  -6  -1   4      111.31      108.35      2.62 o
  -5  -1   4      145.87      171.15      4.52 o
  -4  -1   4      591.91      590.81      8.13 o
  -3  -1   4     1942.10     2013.47     32.58 o
  -2  -1   4     1705.64     1720.57     23.96 o
  -1  -1   4       17.26       33.69      1.12 o
   0  -1   4       30.91       25.69      0.92 o
   1  -1   4      279.03      282.45      4.20 o
   2  -1   4     2416.94     2664.51     54.97 o
   3  -1   4        6.01        3.24      0.76 o
   4  -1   4      162.34      173.23      4.02 o
   5  -1   4       43.07       42.78      1.68 o
   6  -1   4       26.39       31.09      2.03 o
   7  -1   4       31.20       32.03      2.60 o
   8  -1   4      326.12      306.44      7.49 o
   9  -1   4       16.06       19.22      2.48 o
  10  -1   4       14.10        9.86      2.22 o
  11  -1   4       37.38       38.75      3.93 o
  12  -1   4        5.10        3.73      2.98 o
 -12   0   4        4.13        6.59      3.73 o
 -11   0   4        0.35        1.37      2.23 o
 -10   0   4       19.92       20.44      2.77 o
  -9   0   4       12.24       13.09      2.26 o
  -8   0   4       24.12       25.24      1.83 o
  -7   0   4      328.65      326.27      6.28 o
  -6   0   4      403.25      373.48      8.33 o
  -5   0   4       66.42       78.02      2.39 o
  -4   0   4      259.96      285.33      5.28 o
  -3   0   4      290.53      307.47      5.03 o
  -2   0   4       32.61       31.22      1.11 o
  -1   0   4        7.21        5.70      0.62 o
   0   0   4     1572.13     1638.72     22.09 o
   1   0   4     1836.99     1812.96     22.92 o
   2   0   4       27.15       27.73      1.24 o
   3   0   4        4.75        5.28      0.85 o
   4   0   4      144.63      145.70      2.76 o
   5   0   4      290.86      317.94      6.41 o
   6   0   4       11.27       14.42      1.18 o
   7   0   4        0.23       -0.41      1.36 o
   8   0   4       25.05       20.95      2.41 o
   9   0   4       97.69       98.63      4.76 o
  10   0   4        9.36        9.71      2.39 o
  11   0   4        7.51        4.93      2.29 o
 -12   1   4        2.74        8.04      3.72 o
 -11   1   4      181.36      186.47      8.26 o
 -10   1   4        0.08        0.07      1.95 o
  -9   1   4        6.93        4.87      1.73 o
  -8   1   4        2.63        1.44      1.20 o
  -7   1   4       23.41       20.28      1.65 o
  -6   1   4       23.10       22.45      1.59 o
  -5   1   4      302.70      251.99     14.03 o
  -4   1   4       19.68       23.87      1.37 o
  -3   1   4      308.84      294.73      4.96 o
  -2   1   4       67.45       56.82      2.03 o
  -1   1   4       85.68       80.60      1.42 o
   0   1   4        0.39        1.42      0.69 o
   1   1   4       38.62       34.84      1.28 o
   2   1   4      597.02      637.74      7.36 o
   3   1   4       96.67       89.31      2.16 o
   4   1   4      285.07      290.02      4.07 o
   5   1   4      776.47      812.90      9.69 o
   6   1   4       72.49       94.13      3.15 o
   7   1   4       90.57       96.19      4.19 o
   8   1   4        2.40       -0.28      1.46 o
   9   1   4       18.64       19.70      2.60 o
  10   1   4        2.50        2.44      2.04 o
  11   1   4        1.62        0.13      2.61 o
 -12   2   4        1.59        1.05      3.04 o
 -11   2   4        7.25        6.94      2.59 o
 -10   2   4       23.36       26.01      3.06 o
  -9   2   4        0.32        0.32      1.12 o
  -8   2   4      226.60      220.08      5.05 o
  -7   2   4      180.94      196.78      4.40 o
  -6   2   4      167.54      173.45      4.33 o
  -5   2   4       28.62       25.18      2.73 o
  -4   2   4      192.80      182.72      3.19 o
  -3   2   4       35.69       39.49      2.72 o
  -2   2   4      193.69      208.87      3.23 o
  -1   2   4      207.46      261.82      5.68 o
   0   2   4      656.70      686.56     20.71 o
   1   2   4      546.37      565.03      6.61 o
   2   2   4      188.84      186.42      3.40 o
   3   2   4      264.45      278.60      3.78 o
   4   2   4       11.48       17.51      1.49 o
   5   2   4      109.08      102.64      3.13 o
   6   2   4      185.74      182.85      4.28 o
   7   2   4       56.23       56.47      3.39 o
   8   2   4        4.24        5.26      1.86 o
   9   2   4       43.48       36.14      3.25 o
  10   2   4       42.19       49.96      4.19 o
  11   2   4       55.08       59.08      5.77 o
 -12   3   4       14.67       16.37      4.30 o
 -11   3   4        6.98        7.33      2.37 o
 -10   3   4        0.16        0.78      1.58 o
  -9   3   4      165.48      168.66      4.62 o
  -8   3   4        4.89        2.97      1.34 o
  -7   3   4       26.67       31.56      2.32 o
  -6   3   4       36.58       28.05      1.87 o
  -5   3   4      197.47      141.10     21.04 o
  -4   3   4       69.15       59.06      2.18 o
  -3   3   4       84.53       90.65      2.54 o
  -2   3   4       23.39       29.60      1.38 o
  -1   3   4     1983.82     2188.58     36.47 o
   0   3   4       39.18       32.26      1.40 o
   1   3   4     1158.63     1296.78     23.01 o
   2   3   4       65.64       62.92      1.80 o
   3   3   4       25.52       32.79      1.71 o
   4   3   4       30.84       34.55      2.08 o
   5   3   4       54.55       48.64      2.44 o
   6   3   4      459.79      424.11      6.79 o
   7   3   4       14.64       16.89      2.27 o
   8   3   4        4.47        5.41      1.94 o
   9   3   4       16.15       12.26      2.59 o
  10   3   4       15.49       18.02      3.83 o
 -12   4   4        2.12        2.06      2.46 o
 -11   4   4        5.42        7.53      2.41 o
 -10   4   4      120.44      134.34      5.47 o
  -9   4   4        6.44        5.78      1.60 o
  -8   4   4       28.71       28.24      2.39 o
  -7   4   4        4.16        3.36      1.10 o
  -6   4   4        9.13        9.48      1.65 o
  -5   4   4       66.04       64.74      2.90 o
  -4   4   4      839.55      848.64     13.86 o
  -3   4   4      452.01      446.04      7.18 o
  -2   4   4       37.77       44.19      1.64 o
  -1   4   4       11.98        9.44      0.98 o
   0   4   4        5.57        5.76      1.12 o
   1   4   4      401.86      431.61      7.92 o
   2   4   4       69.75       78.16      2.86 o
   3   4   4      325.73      333.46      7.27 o
   4   4   4      167.06      174.12      4.32 o
   5   4   4       45.46       39.61      2.43 o
   6   4   4       41.14       34.91      2.42 o
   7   4   4        8.35        7.47      1.85 o
   8   4   4       28.95       29.01      3.54 o
   9   4   4        3.83        6.81      2.68 o
  10   4   4       28.26       31.65      5.39 o
 -12   5   4       17.90       19.17      3.60 o
 -11   5   4       34.78       33.08      3.31 o
 -10   5   4        0.38       -0.64      1.88 o
  -9   5   4        0.23       -0.17      1.37 o
  -8   5   4       56.35       63.44      3.14 o
  -7   5   4       16.22       10.21      3.15 o
  -6   5   4        1.56        0.59      1.36 o
  -5   5   4        2.59        2.39      1.30 o
  -4   5   4       66.51       66.61      2.48 o
  -3   5   4      251.67      244.57      4.27 o
  -2   5   4      283.01      293.83      5.26 o
  -1   5   4       26.06       19.97      1.85 o
   0   5   4       76.32       89.68      3.28 o
   1   5   4       91.82       92.54      3.11 o
   2   5   4        0.00        0.76      1.31 o
   3   5   4        0.09       -0.96      1.42 o
   4   5   4        0.21       -1.15      1.15 o
   5   5   4        2.25        2.29      1.57 o
   6   5   4        3.53        4.34      1.73 o
   7   5   4       30.73       33.92      3.66 o
   8   5   4       55.12       64.20      5.06 o
   9   5   4       46.74       61.44      5.86 o
 -12   6   4       20.79       24.22      3.88 o
 -11   6   4        6.01        1.01      1.86 o
 -10   6   4        9.51        8.61      2.28 o
  -9   6   4       78.53       75.06      3.63 o
  -8   6   4       14.43       18.83      2.43 o
  -7   6   4     1275.15     1224.35     18.16 o
  -6   6   4        3.79        0.34      1.52 o
  -5   6   4       78.55       78.40      3.39 o
  -4   6   4      271.49      247.58      4.24 o
  -3   6   4      428.72      441.38      9.36 o
  -2   6   4        3.98        5.34      1.13 o
  -1   6   4       94.72       92.95      3.04 o
   0   6   4        0.15       -0.09      1.13 o
   1   6   4      432.45      466.47      9.32 o
   2   6   4        2.95        2.55      1.50 o
   3   6   4      204.63      179.56      5.32 o
   4   6   4        1.82        0.79      1.51 o
   5   6   4       83.18       84.84      4.12 o
   6   6   4        1.29        2.28      1.70 o
   7   6   4       42.36       41.89      4.17 o
   8   6   4       14.84       15.46      5.29 o
 -12   7   4       20.07       18.23      3.42 o
 -11   7   4       70.10       73.26      5.02 o
 -10   7   4        0.73       -1.82      2.14 o
  -9   7   4       20.87       20.44      2.50 o
  -8   7   4       67.26       62.31      3.91 o
  -7   7   4       12.35        9.53      2.05 o
  -6   7   4        7.27        5.36      1.75 o
  -5   7   4      228.25      236.09      5.38 o
  -4   7   4        6.54        6.67      1.20 o
  -3   7   4       96.33      106.70      3.03 o
  -2   7   4       12.87       13.20      1.62 o
  -1   7   4       86.59       86.29      3.08 o
   0   7   4       22.64       14.59      1.84 o
   1   7   4        0.69        0.65      1.35 o
   2   7   4      402.80      394.84      9.95 o
   3   7   4       82.27       85.10      4.02 o
   4   7   4      529.41      561.65     11.33 o
   5   7   4       17.79       12.91      2.53 o
   6   7   4       30.37       31.40      3.77 o
   7   7   4        2.47        2.77      3.97 o
 -11   8   4        0.81        1.73      2.82 o
 -10   8   4        9.43       10.56      2.44 o
  -9   8   4       38.95       30.88      3.83 o
  -8   8   4       96.69      113.07      5.25 o
  -7   8   4      239.10      231.73      7.05 o
  -6   8   4       29.82       33.79      2.93 o
  -5   8   4      111.57      109.78      3.69 o
  -4   8   4      232.41      233.46      5.34 o
  -3   8   4       49.36       40.56      3.09 o
  -2   8   4       54.28       52.05      3.42 o
  -1   8   4       30.88       36.67      3.05 o
   0   8   4        5.96        4.44      1.74 o
   1   8   4       41.78       40.45      3.10 o
   2   8   4      318.32      290.82      8.26 o
   3   8   4       20.05       18.84      2.82 o
   4   8   4       34.20       39.50      3.68 o
   5   8   4       19.66       19.85      3.37 o
   6   8   4        3.93        2.67      4.30 o
 -10   9   4       13.43        9.77      2.90 o
  -9   9   4        0.00        0.67      2.15 o
  -8   9   4       39.45       39.40      4.08 o
  -7   9   4      109.35      105.83      5.78 o
  -6   9   4      112.67      135.70      6.06 o
  -5   9   4      151.91      161.56      6.42 o
  -4   9   4      116.61      116.23      5.12 o
  -3   9   4      148.17      149.22      5.83 o
  -2   9   4        9.18       12.22      2.24 o
  -1   9   4        7.79       10.99      2.26 o
   0   9   4        2.05        3.35      1.87 o
   1   9   4      941.66      961.61     21.77 o
   2   9   4       57.85       67.43      4.65 o
   3   9   4       14.37       16.06      3.23 o
   4   9   4       54.90       52.91      5.37 o
   5   9   4       19.22       15.93      3.71 o
 -10  10   4        4.83        2.71      2.61 o
  -9  10   4        5.90        8.14      3.24 o
  -8  10   4       18.95       14.10      3.62 o
  -7  10   4       74.43       82.78      5.73 o
  -6  10   4       28.36       27.08      3.34 o
  -5  10   4        1.02       -2.00      2.00 o
  -4  10   4       25.92       29.82      3.65 o
  -3  10   4        8.62        4.09      2.35 o
  -2  10   4        5.17        6.48      2.52 o
  -1  10   4       13.28        9.95      2.53 o
   0  10   4      176.31      167.84      7.99 o
   1  10   4       50.91       39.00      4.50 o
   2  10   4       10.87        6.06      3.03 o
   3  10   4        4.15        6.10      3.24 o
   4  10   4        0.46        1.47      3.02 o
  -8  11   4       86.42       90.20      7.70 o
  -7  11   4       21.42       22.87      3.84 o
  -6  11   4       28.25       24.37      3.72 o
  -5  11   4       38.93       38.17      4.23 o
  -4  11   4       25.74       26.38      3.73 o
  -3  11   4        3.03        0.57      2.52 o
  -2  11   4       26.60       28.83      4.51 o
  -1  11   4       21.96       19.61      4.03 o
   0  11   4      117.54      101.02      7.47 o
   1  11   4        0.08       -0.83      2.84 o
   2  11   4       30.65       32.42      4.97 o
  -6  12   4        0.49       -0.97      2.75 o
  -5  12   4        6.24        5.96      3.30 o
  -4  12   4        1.46       -0.37      2.92 o
  -3  12   4       11.66        9.58      3.76 o
  -2  12   4       25.38       30.57      4.84 o
  -1  12   4        9.39       10.28      3.72 o
   0 -14   5        1.61       -0.19      2.39 o
   1 -14   5        3.40        2.12      2.74 o
   2 -14   5        6.15        7.86      3.19 o
   3 -14   5      130.80      135.16      7.77 o
   4 -14   5      192.29      200.27      9.33 o
   5 -14   5        8.42        3.40      2.82 o
   6 -14   5       28.63       24.85      3.67 o
   7 -14   5        3.55        2.26      2.49 o
  -2 -13   5        7.67        5.12      3.45 o
  -1 -13   5        1.12        0.46      2.21 o
   0 -13   5        3.46        2.43      2.15 o
   1 -13   5        1.16        0.30      2.15 o
   2 -13   5       28.12       32.84      4.13 o
   3 -13   5       48.41       50.77      4.30 o
   4 -13   5        1.87        2.15      2.23 o
   5 -13   5       86.63       98.07      5.75 o
   6 -13   5       44.61       41.01      4.09 o
   7 -13   5        1.55       -0.29      2.07 o
   8 -13   5        2.34       -0.01      2.21 o
  -4 -12   5       32.32       32.00      4.97 o
  -3 -12   5        5.31        4.28      3.23 o
  -2 -12   5       24.76       41.75      4.48 o
  -1 -12   5        0.74       -0.46      2.23 o
   0 -12   5       21.75       23.29      2.75 o
   1 -12   5        0.63       -0.95      1.92 o
   2 -12   5        4.26        3.04      2.15 o
   3 -12   5        3.60        5.05      2.77 o
   4 -12   5        1.53       -0.56      1.97 o
   5 -12   5       71.81       66.18      4.58 o
   6 -12   5        4.46        2.63      2.15 o
   7 -12   5        1.25        3.03      2.13 o
   8 -12   5       15.82       12.11      2.98 o
   9 -12   5        0.53       -1.95      2.51 o
  10 -12   5        3.02        3.18      3.16 o
  -5 -11   5       29.90       30.97      4.75 o
  -4 -11   5        4.19       -0.52      2.75 o
  -3 -11   5        0.01       -2.12      2.12 o
  -2 -11   5        2.78        5.33      2.07 o
  -1 -11   5       17.32       12.95      2.59 o
   0 -11   5       21.13       28.99      3.20 o
   1 -11   5       54.44       49.41      3.84 o
   2 -11   5       21.87       14.14      2.60 o
   3 -11   5      135.31      124.56      5.65 o
   4 -11   5       86.97       81.73      4.73 o
   5 -11   5       41.78       41.65      3.63 o
   6 -11   5       66.33       72.58      4.59 o
   7 -11   5       23.10       28.82      3.65 o
   8 -11   5        7.83       11.55      2.55 o
   9 -11   5       68.73       74.00      6.38 o
  10 -11   5        0.19        0.18      2.63 o
  -6 -10   5       16.63       13.45      3.75 o
  -5 -10   5        0.84        0.24      2.31 o
  -4 -10   5        5.80        8.87      2.82 o
  -3 -10   5        3.66        7.94      2.36 o
  -2 -10   5      137.29      126.61      5.01 o
  -1 -10   5       18.42       16.64      2.32 o
   0 -10   5       56.74       43.78      3.47 o
   1 -10   5       96.32       88.51      4.57 o
   2 -10   5        0.01       -0.09      1.74 o
   3 -10   5        8.74        4.13      1.55 o
   4 -10   5       41.33       39.80      2.83 o
   5 -10   5       32.52       29.42      2.60 o
   6 -10   5        7.20        5.77      1.78 o
   7 -10   5       13.24        9.04      1.91 o
   8 -10   5       22.71       21.14      2.56 o
   9 -10   5       24.17       27.91      3.33 o
  10 -10   5        1.59        2.52      2.43 o
  11 -10   5       37.33       38.61      5.03 o
  -7  -9   5        8.19       11.35      3.15 o
  -6  -9   5        0.13       -0.61      2.23 o
  -5  -9   5       25.76       26.40      3.55 o
  -4  -9   5       86.50       86.53      4.19 o
  -3  -9   5        3.22        2.52      1.53 o
  -2  -9   5       12.38       11.54      1.79 o
  -1  -9   5       19.11       20.54      2.26 o
   0  -9   5       20.67       18.84      2.23 o
   1  -9   5      284.97      295.60      5.59 o
   2  -9   5      198.31      191.05      4.53 o
   3  -9   5      113.31      110.12      3.64 o
   4  -9   5      647.23      660.91     13.35 o
   5  -9   5        3.47        3.75      1.61 o
   6  -9   5       53.96       50.00      3.18 o
   7  -9   5      174.38      173.03      5.34 o
   8  -9   5       84.17       79.25      4.06 o
   9  -9   5        2.77        3.14      2.21 o
  10  -9   5       11.97        7.41      3.01 o
  11  -9   5        2.61        1.70      2.81 o
  -8  -8   5        3.05        4.55      3.68 o
  -7  -8   5       12.81       14.61      2.75 o
  -6  -8   5       68.43       73.72      4.56 o
  -5  -8   5       17.80       10.99      2.08 o
  -4  -8   5       47.72       47.07      3.10 o
  -3  -8   5       23.61       22.61      2.11 o
  -2  -8   5      110.23       98.17      3.54 o
  -1  -8   5      111.18      108.67      3.59 o
   0  -8   5       24.71       26.09      1.80 o
   1  -8   5        5.21        7.26      1.32 o
   2  -8   5       32.00       36.77      2.27 o
   3  -8   5      241.44      242.35      5.14 o
   4  -8   5        4.10        5.89      1.57 o
   5  -8   5      473.50      485.34      6.98 o
   6  -8   5       90.27      104.04      3.93 o
   7  -8   5       82.28       82.19      3.86 o
   8  -8   5        0.76        1.98      1.54 o
   9  -8   5       37.82       38.26      3.90 o
  10  -8   5       48.22       53.42      4.75 o
  11  -8   5       12.99       12.08      3.52 o
  12  -8   5        6.05        6.90      3.89 o
  -9  -7   5       21.15       24.60      4.36 o
  -8  -7   5        6.43        4.21      2.80 o
  -7  -7   5       77.03       89.03      4.93 o
  -6  -7   5      190.08      174.25      6.38 o
  -5  -7   5       78.99       89.38      3.99 o
  -4  -7   5      287.57      286.69     12.87 o
  -3  -7   5      301.98      306.20      7.92 o
  -2  -7   5      130.77      123.12      5.10 o
  -1  -7   5        8.20        8.79      1.39 o
   0  -7   5       31.78       39.41      1.87 o
   1  -7   5      803.26      854.02     14.58 o
   2  -7   5      465.94      438.82      8.13 o
   3  -7   5       19.25       17.98      1.50 o
   4  -7   5      676.94      661.70     12.77 o
   5  -7   5       87.48       72.82      5.01 o
   6  -7   5       35.85       37.69      2.49 o
   7  -7   5        5.99        9.52      1.68 o
   8  -7   5       39.74       33.61      2.46 o
   9  -7   5      120.84      119.91      5.78 o
  10  -7   5       28.69       34.18      3.57 o
  11  -7   5        4.03        3.75      2.48 o
  12  -7   5       55.51       52.32      6.75 o
 -10  -6   5        3.38        7.86      4.00 o
  -9  -6   5       36.96       32.74      4.06 o
  -8  -6   5        7.02        8.30      2.38 o
  -7  -6   5        2.34        0.87      1.66 o
  -6  -6   5       52.08       57.79      3.29 o
  -5  -6   5      132.37      127.60      4.42 o
  -4  -6   5       44.83       47.03      2.22 o
  -3  -6   5       84.94       83.61      2.86 o
  -2  -6   5      202.28      195.68      4.95 o
  -1  -6   5       59.33       67.18      2.43 o
   0  -6   5      349.23      329.47      6.61 o
   1  -6   5      252.72      208.03      3.32 o
   2  -6   5       44.29       41.66      1.80 o
   3  -6   5      519.80      508.89      6.65 o
   4  -6   5     2019.70     2022.12     41.93 o
   5  -6   5      396.91      386.81      8.64 o
   6  -6   5        0.04        0.38      1.23 o
   7  -6   5        4.65        1.13      1.30 o
   8  -6   5      420.52      442.03     13.88 o
   9  -6   5      570.62      504.47     11.30 o
  10  -6   5        0.43        1.65      1.97 o
  11  -6   5        0.65        1.85      2.31 o
  12  -6   5        1.72        0.97      3.16 o
 -10  -5   5       21.52       15.33      3.38 o
  -9  -5   5       36.52       37.77      4.13 o
  -8  -5   5       15.07       14.72      2.31 o
  -7  -5   5       22.33       23.22      2.49 o
  -6  -5   5       12.90       13.92      1.83 o
  -5  -5   5      167.30      169.01      4.42 o
  -4  -5   5       41.94       44.61      2.35 o
  -3  -5   5        2.67        1.15      0.83 o
  -2  -5   5      100.85       81.64      8.99 o
  -1  -5   5       76.47       70.51      2.02 o
   0  -5   5       37.95       37.27      1.54 o
   1  -5   5      526.25      504.50      6.30 o
   2  -5   5       49.08       46.14      2.79 o
   3  -5   5      218.22      218.39      4.28 o
   4  -5   5      234.18      237.92     11.75 o
   5  -5   5       38.63       35.33      2.12 o
   6  -5   5       16.42       16.90      1.74 o
   7  -5   5       73.59       68.17      2.91 o
   8  -5   5       27.10       22.54      2.69 o
   9  -5   5       71.28       85.89      4.84 o
  10  -5   5       44.30       39.28      3.70 o
  11  -5   5        0.55       -1.48      2.11 o
  12  -5   5        4.64        1.64      2.79 o
 -11  -4   5        0.05       -1.13      3.30 o
 -10  -4   5       17.04       12.99      3.49 o
  -9  -4   5        4.85        2.24      2.37 o
  -8  -4   5        8.99        9.69      2.04 o
  -7  -4   5      172.26      142.07      4.40 o
  -6  -4   5       41.49       40.19      2.45 o
  -5  -4   5        3.43        2.67      1.22 o
  -4  -4   5       15.25       13.33      1.91 o
  -3  -4   5      622.60      670.27     18.08 o
  -2  -4   5      233.51      239.80      4.71 o
  -1  -4   5      441.27      468.55      7.18 o
   0  -4   5      751.06      750.90     13.13 o
   1  -4   5     1796.15     1966.40     27.19 o
   2  -4   5     2893.61     3033.60     40.30 o
   3  -4   5       43.02       30.08      1.83 o
   4  -4   5      172.82      174.17      5.14 o
   5  -4   5       45.88       43.17      2.07 o
   6  -4   5       28.92       25.63      1.88 o
   7  -4   5       98.91       89.92      3.02 o
   8  -4   5      509.53      457.80     10.96 o
   9  -4   5       15.41       11.05      2.32 o
  10  -4   5      138.85      138.68      6.38 o
  11  -4   5       37.10       45.02      4.10 o
  12  -4   5        0.01       -2.55      2.55 o
 -11  -3   5        0.97        1.64      3.27 o
 -10  -3   5       13.40       17.17      3.17 o
  -9  -3   5       18.17       21.31      3.89 o
  -8  -3   5      244.79      248.61      8.57 o
  -7  -3   5        4.50        3.98      1.38 o
  -6  -3   5      228.13      233.36      4.87 o
  -5  -3   5      980.94      879.80     62.82 o
  -4  -3   5      237.34      241.59      5.03 o
  -3  -3   5       24.62       37.32      2.00 o
  -2  -3   5     1803.22     1963.29     38.27 o
  -1  -3   5      104.12      106.65      2.19 o
   0  -3   5      911.43      949.47     15.08 o
   1  -3   5       60.63       72.76      1.72 o
   2  -3   5     1222.59     1333.38     15.61 o
   3  -3   5      712.68      716.51     20.22 o
   4  -3   5      229.38      229.44      4.06 o
   5  -3   5      575.12      604.11     16.27 o
   6  -3   5      390.86      473.65     19.97 o
   7  -3   5        3.33        3.62      1.38 o
   8  -3   5       14.93       17.42      2.49 o
   9  -3   5       13.98       13.59      2.27 o
  10  -3   5       14.84       11.68      2.38 o
  11  -3   5        4.20        6.12      2.38 o
  12  -3   5        4.77        6.43      3.12 o
 -11  -2   5      216.64      234.64      9.63 o
 -10  -2   5      133.19      138.06      7.02 o
  -9  -2   5        2.49        1.16      2.04 o
  -8  -2   5      250.63      256.06      5.72 o
  -7  -2   5       98.28       96.65      3.43 o
  -6  -2   5        0.15        1.19      0.97 o
  -5  -2   5      147.09      161.96      3.14 o
  -4  -2   5      532.14      468.33      6.55 o
  -3  -2   5      714.71      736.80     19.90 o
  -2  -2   5      404.21      438.85     10.05 o
  -1  -2   5     2685.52     2808.44     43.97 o
   0  -2   5       58.51       83.53      1.39 o
   1  -2   5        2.37        1.89      0.59 o
   2  -2   5      160.53      192.13      3.26 o
   3  -2   5        1.85        1.09      0.80 o
   4  -2   5       43.11       49.60      2.11 o
   5  -2   5      472.61      465.88     12.84 o
   6  -2   5       78.49       65.79      2.22 o
   7  -2   5      412.03      395.34      9.49 o
   8  -2   5       13.31       11.46      2.03 o
   9  -2   5       15.71       14.16      2.32 o
  10  -2   5        2.46        2.48      1.89 o
  11  -2   5        9.25        9.77      2.62 o
  12  -2   5       19.61       17.83      4.01 o
 -12  -1   5       35.79       39.62      5.98 o
 -11  -1   5        5.70        6.97      2.72 o
 -10  -1   5       28.11       31.91      3.68 o
  -9  -1   5       11.16       11.94      2.22 o
  -8  -1   5      224.79      201.72      5.23 o
  -7  -1   5      115.89      116.92      3.42 o
  -6  -1   5      263.36      248.18     13.05 o
  -5  -1   5      200.28      187.37      3.68 o
  -4  -1   5        3.97        9.95      1.00 o
  -3  -1   5      346.38      429.11      8.26 o
  -2  -1   5     3299.72     3374.49     60.81 o
  -1  -1   5       81.93       68.56      1.85 o
   0  -1   5     1236.53     1258.99     21.67 o
   1  -1   5       78.66       79.30      1.43 o
   2  -1   5      290.63      322.53      7.17 o
   3  -1   5       13.71       15.34      1.22 o
   4  -1   5       71.48       67.92      2.33 o
   5  -1   5      271.75      278.35      6.08 o
   6  -1   5      136.25      135.03      4.20 o
   7  -1   5      208.14      193.32      5.72 o
   8  -1   5       94.37      103.71      4.60 o
   9  -1   5      308.12      317.92      8.31 o
  10  -1   5        2.50        3.69      2.09 o
  11  -1   5        2.34        2.51      2.40 o
 -12   0   5      143.29      174.46     11.33 o
 -11   0   5       31.84       38.26      4.21 o
 -10   0   5       50.65       53.62      4.49 o
  -9   0   5        9.72        7.75      2.02 o
  -8   0   5      191.44      176.62      5.14 o
  -7   0   5       90.91       76.45      2.69 o
  -6   0   5      193.45      186.62      4.58 o
  -5   0   5       51.48       52.33      1.79 o
  -4   0   5        8.61        5.97      0.88 o
  -3   0   5       11.43       15.06      1.09 o
  -2   0   5       27.87       26.72      1.16 o
  -1   0   5     1810.49     1928.87     31.32 o
   0   0   5      517.00      514.34      9.29 o
   1   0   5      100.39       88.38      1.76 o
   2   0   5        7.25        5.91      0.81 o
   3   0   5      824.76      814.54      8.25 o
   4   0   5      970.48     1002.63     12.33 o
   5   0   5      239.38      241.33      4.44 o
   6   0   5      139.33      147.11      4.14 o
   7   0   5      144.79      141.99      5.02 o
   8   0   5      153.55      141.98      5.37 o
   9   0   5        7.30        5.01      1.97 o
  10   0   5        5.52        3.77      2.08 o
  11   0   5       30.94       34.48      4.63 o
 -12   1   5      171.41      191.15     11.68 o
 -11   1   5        7.28        6.37      2.61 o
 -10   1   5        0.05       -1.01      1.86 o
  -9   1   5        6.55        8.27      1.74 o
  -8   1   5        4.85        4.81      1.32 o
  -7   1   5      436.76      401.45     13.87 o
  -6   1   5      416.25      406.79      6.88 o
  -5   1   5       38.71       47.61      2.13 o
  -4   1   5        0.88        1.82      0.82 o
  -3   1   5      919.99      939.74     16.31 o
  -2   1   5     1202.79     1207.59     18.56 o
  -1   1   5     6807.06     7314.79     97.87 o
   0   1   5      819.71      901.13     15.12 o
   1   1   5      162.02      180.22      3.37 o
   2   1   5        2.23        1.79      0.65 o
   3   1   5      164.29      172.95      3.32 o
   4   1   5        0.44       -0.02      0.95 o
   5   1   5       13.36       14.29      1.38 o
   6   1   5       12.99       16.07      1.62 o
   7   1   5      607.16      591.09     10.15 o
   8   1   5        0.03        0.09      1.55 o
   9   1   5      175.99      171.46      6.36 o
  10   1   5        8.93       15.43      2.87 o
  11   1   5        0.20       -2.19      2.43 o
 -12   2   5        3.36        2.65      3.30 o
 -11   2   5       13.23       13.00      2.99 o
 -10   2   5        2.33        3.97      2.18 o
  -9   2   5      232.00      254.59      5.88 o
  -8   2   5       24.29       24.79      2.06 o
  -7   2   5      272.36      226.93      8.29 o
  -6   2   5      105.27      101.98      3.29 o
  -5   2   5        3.34        4.15      1.15 o
  -4   2   5      519.07      532.34      6.56 o
  -3   2   5      118.24      103.01      2.88 o
  -2   2   5      689.93      699.21     11.09 o
  -1   2   5      176.66      203.66      3.27 o
   0   2   5      432.25      494.22     11.11 o
   1   2   5      951.60     1060.35     18.67 o
   2   2   5      502.01      528.88      8.70 o
   3   2   5       13.34       16.91      1.44 o
   4   2   5       38.78       48.77      2.27 o
   5   2   5       34.90       41.37      2.11 o
   6   2   5        1.19        0.88      1.20 o
   7   2   5       23.29       25.13      2.55 o
   8   2   5      101.54      100.09      4.76 o
   9   2   5        8.19        6.85      2.25 o
  10   2   5       10.17       12.38      3.02 o
 -12   3   5       39.03       30.22      5.29 o
 -11   3   5      287.27      316.93     10.61 o
 -10   3   5        1.30        1.77      2.05 o
  -9   3   5       82.85       79.51      3.38 o
  -8   3   5      399.44      365.83      7.02 o
  -7   3   5      297.75      264.21      5.73 o
  -6   3   5      328.37      303.70     13.01 o
  -5   3   5       67.62       73.91      2.56 o
  -4   3   5     1844.24     1797.65     33.30 o
  -3   3   5        0.42        1.22      1.03 o
  -2   3   5       60.61       58.55      4.64 o
  -1   3   5      189.02      203.42      4.38 o
   0   3   5        0.88        1.67      0.72 o
   1   3   5       26.88       29.16      1.11 o
   2   3   5      374.37      411.51      7.70 o
   3   3   5        2.15        2.34      1.06 o
   4   3   5      791.05      799.26      8.99 o
   5   3   5      176.06      158.40      4.35 o
   6   3   5       86.89       80.64      3.34 o
   7   3   5        0.09       -0.07      1.52 o
   8   3   5        1.63        1.24      1.74 o
   9   3   5       71.47       78.66      5.61 o
  10   3   5        0.02       -0.41      3.09 o
 -12   4   5       20.81       22.07      4.91 o
 -11   4   5       44.92       53.91      4.39 o
 -10   4   5        1.99        0.34      1.64 o
  -9   4   5       96.34       94.81      3.98 o
  -8   4   5       27.21       25.70      2.13 o
  -7   4   5      107.98       72.23      8.82 o
  -6   4   5       35.61       24.24      2.70 o
  -5   4   5      321.49      289.68      6.03 o
  -4   4   5       18.93       22.59      1.94 o
  -3   4   5        0.74        0.54      1.07 o
  -2   4   5       14.44       14.83      1.32 o
  -1   4   5       20.71       22.94      1.19 o
   0   4   5       14.96       15.60      1.30 o
   1   4   5      236.25      241.47      4.64 o
   2   4   5       30.40       31.93      2.27 o
   3   4   5        0.97        1.27      1.05 o
   4   4   5       30.86       28.86      2.09 o
   5   4   5      496.28      515.42      7.94 o
   6   4   5        4.41        3.74      1.66 o
   7   4   5       28.76       31.35      3.57 o
   8   4   5       91.10      101.63      6.09 o
   9   4   5       24.87       23.06      4.80 o
 -12   5   5       58.54       63.73      7.18 o
 -11   5   5        1.90        0.96      2.11 o
 -10   5   5       58.07       58.98      3.92 o
  -9   5   5       63.99       62.95      3.44 o
  -8   5   5        0.37       -0.15      1.17 o
  -7   5   5      371.37      336.05      6.42 o
  -6   5   5        5.01        3.46      1.67 o
  -5   5   5       16.47       15.69      1.79 o
  -4   5   5      253.86      245.71      9.20 o
  -3   5   5        0.71        1.62      1.14 o
  -2   5   5       54.64       63.67      2.07 o
  -1   5   5        9.92       13.82      1.57 o
   0   5   5       29.73       31.08      1.95 o
   1   5   5        2.47        2.63      1.29 o
   2   5   5      309.04      310.38      8.80 o
   3   5   5        0.03        0.09      1.47 o
   4   5   5        2.00        2.10      1.53 o
   5   5   5       31.16       34.06      2.82 o
   6   5   5       84.42       80.62      4.12 o
   7   5   5        0.58       -0.61      1.98 o
   8   5   5        0.31        2.22      3.14 o
 -12   6   5        1.93        1.25      3.34 o
 -11   6   5       21.12       28.83      3.80 o
 -10   6   5       49.57       46.56      3.89 o
  -9   6   5        0.01       -0.57      1.41 o
  -8   6   5       18.03       15.58      1.92 o
  -7   6   5        0.34        1.16      1.44 o
  -6   6   5       11.25        7.97      1.93 o
  -5   6   5        5.77        2.20      1.42 o
  -4   6   5      254.12      249.02      5.72 o
  -3   6   5      371.18      376.26      7.08 o
  -2   6   5        8.40        5.17      1.28 o
  -1   6   5      134.17      121.72     11.45 o
   0   6   5       39.85       36.91      2.21 o
   1   6   5       82.92       86.52      3.28 o
   2   6   5      378.10      384.80      7.55 o
   3   6   5      116.96      125.24      4.63 o
   4   6   5      103.54      106.60      4.51 o
   5   6   5       38.03       38.09      3.09 o
   6   6   5      101.87      109.34      6.05 o
   7   6   5        8.71        7.49      4.55 o
   8   6   5        0.56        0.63      4.09 o
 -11   7   5        6.76        5.24      2.27 o
 -10   7   5       12.32        9.46      1.86 o
  -9   7   5      108.74      101.59      4.39 o
  -8   7   5       91.25      101.73      4.60 o
  -7   7   5       65.59       60.18      3.50 o
  -6   7   5        0.59       -0.28      1.46 o
  -5   7   5      165.85      156.37      4.65 o
  -4   7   5      108.35       98.54      3.50 o
  -3   7   5       57.63       57.15      3.08 o
  -2   7   5       93.57       87.24      3.65 o
  -1   7   5       40.40       40.94      2.69 o
   0   7   5       38.07       36.11      2.44 o
   1   7   5       33.90       33.64      2.48 o
   2   7   5       96.02      109.52      4.15 o
   3   7   5        0.30        1.21      1.85 o
   4   7   5       96.41       93.46      5.67 o
   5   7   5       90.64       92.04      5.75 o
   6   7   5        6.33        2.67      4.05 o
   7   7   5       10.96       18.65      5.87 o
 -11   8   5        5.86        5.26      3.17 o
 -10   8   5      123.17      141.59      5.93 o
  -9   8   5       27.51       28.10      3.19 o
  -8   8   5        0.80        1.15      1.86 o
  -7   8   5      122.10      118.22      5.50 o
  -6   8   5      131.38      132.55      5.61 o
  -5   8   5       49.59       55.75      4.15 o
  -4   8   5      179.67      172.40      8.23 o
  -3   8   5      254.79      264.32      7.31 o
  -2   8   5       24.64       19.73      2.50 o
  -1   8   5       22.70       25.00      2.53 o
   0   8   5       12.46       10.77      2.06 o
   1   8   5      236.89      215.65      7.43 o
   2   8   5       11.05       14.37      2.73 o
   3   8   5       23.69       33.53      3.89 o
   4   8   5       78.13       70.06      5.32 o
   5   8   5       13.04       14.75      3.61 o
   6   8   5       20.78       15.41      5.93 o
 -10   9   5       31.06       20.71      7.67 o
  -9   9   5       42.84       47.63      5.14 o
  -8   9   5        2.86        0.48      2.22 o
  -7   9   5       89.18       92.09      5.85 o
  -6   9   5        2.49        1.85      2.48 o
  -5   9   5      211.33      193.36      7.72 o
  -4   9   5       72.13       80.55      4.49 o
  -3   9   5       35.83       37.15      3.27 o
  -2   9   5       16.28       15.20      2.49 o
  -1   9   5       15.68       17.32      2.78 o
   0   9   5        0.00        0.96      2.05 o
   1   9   5        0.13       -0.42      1.97 o
   2   9   5        0.32        1.28      2.15 o
   3   9   5       31.25       34.59      4.06 o
   4   9   5       19.97       20.30      4.05 o
  -9  10   5        5.00        5.16      2.78 o
  -8  10   5        8.53       14.77      3.35 o
  -7  10   5      239.00      237.73     10.65 o
  -6  10   5       17.17       20.45      3.87 o
  -5  10   5        3.72        2.79      2.28 o
  -4  10   5      133.82      132.95      7.97 o
  -3  10   5        3.57        0.91      2.67 o
  -2  10   5        4.07        9.98      3.31 o
  -1  10   5       41.66       42.47      4.49 o
   0  10   5      206.74      196.19      8.82 o
   1  10   5        1.54        1.12      2.68 o
   2  10   5       48.07       46.38      5.45 o
   3  10   5        4.19        4.11      3.25 o
  -7  11   5      177.53      178.09      9.82 o
  -6  11   5      104.71       97.91      7.47 o
  -5  11   5       38.24       23.26      4.36 o
  -4  11   5        0.20        0.97      2.81 o
  -3  11   5       12.99       10.90      3.61 o
  -2  11   5       28.44       23.17      4.26 o
  -1  11   5        2.92        4.95      3.26 o
   0  11   5       11.46       16.41      4.02 o
   1  11   5      124.89      113.52      8.16 o
   0 -14   6        5.35        3.22      3.36 o
   1 -14   6        7.08        6.01      2.68 o
   2 -14   6        1.18       -0.88      2.55 o
   3 -14   6        4.64        5.39      2.94 o
   4 -14   6        7.77        8.05      2.81 o
   5 -14   6       21.79       17.29      3.31 o
   6 -14   6       11.33       13.83      3.14 o
  -2 -13   6        1.19       -1.02      2.95 o
  -1 -13   6        0.03        0.69      2.90 o
   0 -13   6        0.00       -1.25      2.29 o
   1 -13   6       25.29       25.95      3.47 o
   2 -13   6        1.72       -0.03      2.08 o
   3 -13   6       28.46       26.71      3.47 o
   4 -13   6       66.73       78.72      5.22 o
   5 -13   6       73.98       92.36      5.62 o
   6 -13   6      131.94      141.27      6.88 o
   7 -13   6       25.80       25.94      3.56 o
   8 -13   6       10.41       14.23      3.05 o
  -4 -12   6       35.28       24.11      4.67 o
  -3 -12   6      239.78      248.96     11.37 o
  -2 -12   6       80.94       91.53      6.14 o
  -1 -12   6       52.40       58.06      4.39 o
   0 -12   6      120.43      106.61      5.60 o
   1 -12   6       28.21       32.37      3.48 o
   2 -12   6       10.30        8.53      2.47 o
   3 -12   6      105.38      111.26      5.71 o
   4 -12   6      168.94      157.25      6.73 o
   5 -12   6       46.75       43.63      3.90 o
   6 -12   6      238.97      245.52      8.48 o
   7 -12   6        1.59        0.79      2.07 o
   8 -12   6       12.58        8.63      2.47 o
   9 -12   6        0.56        1.17      2.82 o
  -5 -11   6       15.73       20.34      4.33 o
  -4 -11   6      208.03      202.91      8.78 o
  -3 -11   6        0.08        0.56      2.35 o
  -2 -11   6       42.39       36.01      3.59 o
  -1 -11   6       30.15       26.98      2.86 o
   0 -11   6       53.17       46.64      3.83 o
   1 -11   6      233.64      228.52      8.14 o
   2 -11   6        8.24       11.83      2.51 o
   3 -11   6        9.27       13.20      2.57 o
   4 -11   6        1.31        0.91      1.92 o
   5 -11   6       48.25       51.36      4.00 o
   6 -11   6       16.32       19.01      2.89 o
   7 -11   6        5.84        6.44      2.28 o
   8 -11   6       34.93       35.86      3.62 o
   9 -11   6       10.86        8.23      3.17 o
  10 -11   6       13.43       12.13      3.71 o
  -6 -10   6       43.95       39.85      4.46 o
  -5 -10   6       53.31       48.34      4.65 o
  -4 -10   6      193.43      195.21      8.18 o
  -3 -10   6        0.12       -0.83      2.23 o
  -2 -10   6        7.32        8.73      2.04 o
  -1 -10   6       21.50       23.61      2.88 o
   0 -10   6       17.45       21.26      2.78 o
   1 -10   6       50.98       67.51      3.47 o
   2 -10   6      261.17      239.91      6.15 o
   3 -10   6        5.17        5.57      1.72 o
   4 -10   6       30.23       31.82      2.67 o
   5 -10   6      405.18      405.54      9.18 o
   6 -10   6        1.77        0.65      1.57 o
   7 -10   6        2.03        0.85      1.49 o
   8 -10   6       30.98       25.76      2.77 o
   9 -10   6        7.30        3.12      2.16 o
  10 -10   6       34.97       47.36      5.30 o
  11 -10   6        0.05        0.38      2.70 o
  -7  -9   6        0.10       -0.16      2.42 o
  -6  -9   6        0.84        1.96      2.50 o
  -5  -9   6       13.66       12.87      2.63 o
  -4  -9   6      265.35      264.74      7.89 o
  -3  -9   6       85.35       85.01      4.03 o
  -2  -9   6       50.64       55.46      3.24 o
  -1  -9   6       25.84       28.83      2.55 o
   0  -9   6        0.24        0.31      1.59 o
   1  -9   6      229.58      235.27      6.00 o
   2  -9   6        8.25        7.74      1.70 o
   3  -9   6      336.04      334.25     10.77 o
   4  -9   6       19.69       25.34      2.44 o
   5  -9   6      613.39      605.91     14.72 o
   6  -9   6       20.64       15.33      2.35 o
   7  -9   6       72.65       68.65      3.59 o
   8  -9   6       13.13       16.59      2.36 o
   9  -9   6       45.33       48.59      4.46 o
  10  -9   6       51.60       52.06      5.38 o
  11  -9   6       30.24       24.33      4.33 o
  -8  -8   6        0.08        3.48      3.00 o
  -7  -8   6       34.78       34.55      3.62 o
  -6  -8   6      248.87      241.73      7.90 o
  -5  -8   6       20.25       21.29      2.85 o
  -4  -8   6       23.18       33.11      2.70 o
  -3  -8   6       49.89       49.99      2.72 o
  -2  -8   6      221.89      229.38      5.21 o
  -1  -8   6        2.41        3.35      1.53 o
   0  -8   6        0.58        1.91      1.29 o
   1  -8   6       82.71       72.65      2.81 o
   2  -8   6      364.30      369.91      7.34 o
   3  -8   6      179.62      177.55      4.13 o
   4  -8   6      654.78      646.04      8.67 o
   5  -8   6      464.08      434.28      9.36 o
   6  -8   6      115.72      111.07      3.71 o
   7  -8   6        3.93        3.67      1.55 o
   8  -8   6       14.86       17.03      2.12 o
   9  -8   6       46.83       40.96      4.15 o
  10  -8   6        6.82        2.63      2.33 o
  11  -8   6       30.89       33.93      4.77 o
  -9  -7   6       15.71       15.69      3.92 o
  -8  -7   6        9.07        8.11      2.77 o
  -7  -7   6        0.01        0.63      1.90 o
  -6  -7   6       10.75        9.46      2.32 o
  -5  -7   6       67.04       70.62      4.15 o
  -4  -7   6        6.01        7.94      1.78 o
  -3  -7   6      511.34      559.85     18.41 o
  -2  -7   6      174.43      198.29      5.03 o
  -1  -7   6      895.16      878.17     23.29 o
   0  -7   6      140.70      132.58      4.01 o
   1  -7   6       95.07       91.10      3.23 o
   2  -7   6      229.02      234.46      4.44 o
   3  -7   6      487.22      510.18      7.03 o
   4  -7   6      118.55      115.63      3.62 o
   5  -7   6      147.14      138.83      9.62 o
   6  -7   6        0.21        1.29      1.40 o
   7  -7   6        0.35       -0.06      1.29 o
   8  -7   6       37.32       35.89      2.89 o
   9  -7   6      100.84       98.13      5.38 o
  10  -7   6        0.00        2.47      2.34 o
  11  -7   6       85.61       85.49      6.84 o
  12  -7   6       42.32       58.98      7.24 o
  -9  -6   6       18.74       19.81      4.03 o
  -8  -6   6       11.80       14.49      2.90 o
  -7  -6   6        6.55        6.31      2.19 o
  -6  -6   6       29.15       23.40      2.80 o
  -5  -6   6        4.37        4.75      1.59 o
  -4  -6   6      246.29      256.93      6.10 o
  -3  -6   6       79.88       63.31      4.48 o
  -2  -6   6      354.40      388.55     11.12 o
  -1  -6   6      379.02      383.82      6.53 o
   0  -6   6       18.12       16.84      1.44 o
   1  -6   6      243.20      243.18      6.01 o
   2  -6   6      212.09      201.61      6.27 o
   3  -6   6       12.28       14.10      1.50 o
   4  -6   6      276.26      280.41      6.27 o
   5  -6   6      231.61      244.43      6.86 o
   6  -6   6      410.62      380.39     12.82 o
   7  -6   6       13.11       14.44      1.83 o
   8  -6   6      123.58      107.23      4.41 o
   9  -6   6      367.42      363.90      9.82 o
  10  -6   6       52.99       58.54      4.45 o
  11  -6   6        2.29        2.05      2.74 o
  12  -6   6       21.16       31.24      5.59 o
 -10  -5   6       66.13       78.96      6.74 o
  -9  -5   6       42.57       33.23      4.47 o
  -8  -5   6       25.35       23.75      2.93 o
  -7  -5   6      131.78      123.44      5.35 o
  -6  -5   6       21.66       19.41      3.37 o
  -5  -5   6       88.97       85.06      5.92 o
  -4  -5   6       42.48       46.31      2.31 o
  -3  -5   6       45.61       47.32      2.17 o
  -2  -5   6       49.54       50.81      1.89 o
  -1  -5   6        0.98       -0.56      0.88 o
   0  -5   6      445.82      437.57      6.95 o
   1  -5   6      538.93      585.81     10.71 o
   2  -5   6      342.46      332.07      5.88 o
   3  -5   6       54.51       50.49      2.10 o
   4  -5   6      180.84      159.00     19.28 o
   5  -5   6      396.96      382.86     14.75 o
   6  -5   6       66.59       57.79      2.63 o
   7  -5   6        0.18       -0.36      1.24 o
   8  -5   6      149.67      134.82      5.72 o
   9  -5   6       85.06       79.09      4.80 o
  10  -5   6        0.17       -0.64      1.87 o
  11  -5   6        4.34        2.54      2.44 o
  12  -5   6        0.18        1.58      2.97 o
 -10  -4   6       64.30       70.60      5.66 o
  -9  -4   6       32.65       33.43      3.87 o
  -8  -4   6       62.58       56.75      3.61 o
  -7  -4   6        0.04        1.03      1.67 o
  -6  -4   6       16.85       13.31      1.73 o
  -5  -4   6       33.38       40.25      2.63 o
  -4  -4   6      294.49      272.23      5.66 o
  -3  -4   6      315.96      317.70      8.90 o
  -2  -4   6        2.95        2.11      0.78 o
  -1  -4   6      330.24      370.53      8.47 o
   0  -4   6     1094.38     1212.26     24.61 o
   1  -4   6        3.50        6.64      0.89 o
   2  -4   6       21.22       18.08      1.26 o
   3  -4   6        7.09       11.68      1.24 o
   4  -4   6      235.61      246.76      4.54 o
   5  -4   6       72.74       77.16      2.78 o
   6  -4   6        6.50        8.70      1.50 o
   7  -4   6      651.54      656.91     20.26 o
   8  -4   6        9.36        4.35      1.86 o
   9  -4   6        0.01        0.93      1.78 o
  10  -4   6        0.14        0.59      1.96 o
  11  -4   6        0.02        1.16      2.30 o
  12  -4   6        6.13        2.01      3.08 o
 -11  -3   6       62.06       72.17      7.60 o
 -10  -3   6       11.16        7.97      2.70 o
  -9  -3   6        0.34        2.77      1.97 o
  -8  -3   6       75.52       70.49      3.55 o
  -7  -3   6       39.63       29.41      2.46 o
  -6  -3   6       31.28       26.28      1.89 o
  -5  -3   6       12.21       11.31      1.75 o
  -4  -3   6        0.94       -0.55      1.11 o
  -3  -3   6        8.62        6.61      1.14 o
  -2  -3   6       34.90       37.42      1.25 o
  -1  -3   6      398.89      443.88      8.53 o
   0  -3   6      117.93      134.42      2.92 o
   1  -3   6      134.04      145.02      3.08 o
   2  -3   6      516.37      566.81     10.43 o
   3  -3   6        0.30        1.44      0.73 o
   4  -3   6        2.08        0.94      0.96 o
   5  -3   6       18.27       19.82      1.72 o
   6  -3   6      796.15      850.98     29.43 o
   7  -3   6       24.85       31.22      2.31 o
   8  -3   6       11.07        5.91      1.94 o
   9  -3   6        0.69        2.30      1.78 o
  10  -3   6       30.43       30.20      3.19 o
  11  -3   6       19.84       20.90      3.57 o
  12  -3   6       33.44       34.47      5.00 o
 -11  -2   6        1.19       -0.53      2.90 o
 -10  -2   6       14.23       14.49      3.03 o
  -9  -2   6       18.53       20.99      2.88 o
  -8  -2   6       94.04       75.78      3.55 o
  -7  -2   6       16.61       13.91      1.81 o
  -6  -2   6      648.78      590.01     15.05 o
  -5  -2   6        0.00       -0.19      1.20 o
  -4  -2   6      258.85      217.22      4.53 o
  -3  -2   6       79.59       92.66      2.72 o
  -2  -2   6      421.39      440.57     10.42 o
  -1  -2   6      411.75      420.21     11.28 o
   0  -2   6      389.67      495.03     10.73 o
   1  -2   6     3326.38     3495.00     45.62 o
   2  -2   6       20.80       23.70      1.22 o
   3  -2   6      906.67      875.42     13.15 o
   4  -2   6      824.15      853.00     14.22 o
   5  -2   6        1.94        0.61      1.06 o
   6  -2   6       20.57       18.13      1.71 o
   7  -2   6      194.98      204.70      6.76 o
   8  -2   6       47.03       40.38      3.12 o
   9  -2   6       17.22       14.72      2.42 o
  10  -2   6        3.64        2.90      2.11 o
  11  -2   6       53.11       49.05      6.16 o
 -11  -1   6       43.52       51.26      6.33 o
 -10  -1   6        1.19        2.93      2.06 o
  -9  -1   6        2.64        3.31      1.72 o
  -8  -1   6       84.40       71.85      5.38 o
  -7  -1   6        4.78        6.60      1.63 o
  -6  -1   6       17.42       16.49      1.63 o
  -5  -1   6     1070.81     1075.32     22.18 o
  -4  -1   6      433.45      468.15     12.61 o
  -3  -1   6       14.37       18.60      1.07 o
  -2  -1   6      131.26      133.25      2.86 o
  -1  -1   6       39.04       33.46      1.46 o
   0  -1   6      118.48      105.89      2.48 o
   1  -1   6       46.60       57.92      1.33 o
   2  -1   6      426.59      458.00      8.69 o
   3  -1   6      315.44      292.22      4.63 o
   4  -1   6       78.59       76.50      2.63 o
   5  -1   6      232.12      223.27      4.74 o
   6  -1   6      181.79      184.13      5.38 o
   7  -1   6      290.91      285.48      6.12 o
   8  -1   6      370.09      332.65      8.11 o
   9  -1   6        5.20        3.45      1.90 o
  10  -1   6       74.02       77.00      5.23 o
  11  -1   6        9.22        5.52      3.02 o
 -12   0   6       24.98       26.79      5.34 o
 -11   0   6       17.62       23.14      3.70 o
 -10   0   6        5.44        3.53      2.12 o
  -9   0   6        0.89        1.41      1.42 o
  -8   0   6        7.10        6.00      1.42 o
  -7   0   6        0.09       -0.29      1.14 o
  -6   0   6       36.41       43.27      2.01 o
  -5   0   6        3.91        2.55      0.98 o
  -4   0   6       46.78       42.72      1.58 o
  -3   0   6      132.70      122.15      3.11 o
  -2   0   6      285.31      294.29      4.97 o
  -1   0   6      122.43      122.11      2.65 o
   0   0   6     2700.54     2808.67     46.30 o
   1   0   6      281.59      330.82      7.06 o
   2   0   6      182.44      193.55      4.39 o
   3   0   6        3.82        4.89      0.90 o
   4   0   6      234.11      243.91      4.28 o
   5   0   6      267.36      266.10      4.93 o
   6   0   6       23.65       21.69      1.80 o
   7   0   6      101.15       86.34      4.10 o
   8   0   6      116.85      116.70      5.02 o
   9   0   6      195.78      187.47      6.66 o
  10   0   6       20.43       22.20      3.17 o
  11   0   6        0.11        1.09      2.68 o
 -12   1   6        0.27       -1.55      3.00 o
 -11   1   6       80.30       83.32      5.98 o
 -10   1   6        0.24       -0.30      1.80 o
  -9   1   6       22.27       22.06      2.24 o
  -8   1   6       70.88       54.98      2.66 o
  -7   1   6      330.06      343.06      7.18 o
  -6   1   6      175.68      163.93      4.04 o
  -5   1   6        3.12        4.73      1.20 o
  -4   1   6      416.39      399.05      7.47 o
  -3   1   6        0.10        0.56      0.84 o
  -2   1   6      608.01      593.94     11.06 o
  -1   1   6     1155.48     1193.84     28.22 o
   0   1   6     2006.96     2101.90     41.92 o
   1   1   6       36.58       38.77      1.65 o
   2   1   6      907.65      953.10     13.27 o
   3   1   6      102.01      116.98      2.74 o
   4   1   6       11.79       12.72      1.36 o
   5   1   6      155.72      162.35      4.03 o
   6   1   6       26.03       27.20      2.00 o
   7   1   6       13.33        8.06      1.91 o
   8   1   6       99.63      102.90      4.82 o
   9   1   6       23.64       20.41      2.96 o
  10   1   6        0.03        0.54      2.30 o
 -12   2   6       23.22       31.32      5.57 o
 -11   2   6        0.36        0.41      2.17 o
 -10   2   6       64.29       75.37      4.74 o
  -9   2   6      208.63      189.39      5.53 o
  -8   2   6       76.85       80.08      3.38 o
  -7   2   6        6.39        6.44      1.57 o
  -6   2   6        6.76       10.74      1.43 o
  -5   2   6       67.58       65.38      2.55 o
  -4   2   6      296.91      309.26      6.23 o
  -3   2   6      303.02      291.38      7.90 o
  -2   2   6      178.05      176.56      3.51 o
  -1   2   6       77.58       70.46      2.20 o
   0   2   6       14.41       13.45      1.14 o
   1   2   6      689.94      757.54     16.73 o
   2   2   6        3.06        3.35      1.11 o
   3   2   6      205.42      184.47      6.96 o
   4   2   6       24.67       20.13      1.70 o
   5   2   6       33.30       29.60      2.07 o
   6   2   6      259.39      275.52      5.25 o
   7   2   6      283.82      274.40      7.74 o
   8   2   6       31.58       34.38      3.11 o
   9   2   6      107.73      110.90      6.47 o
  10   2   6        1.27        0.00      4.08 o
 -12   3   6       51.84       59.77      6.94 o
 -11   3   6       13.25       10.36      2.91 o
 -10   3   6       43.65       50.55      4.39 o
  -9   3   6        0.90       -0.21      1.36 o
  -8   3   6       12.72       12.35      1.79 o
  -7   3   6       56.00       46.08      2.86 o
  -6   3   6      124.44      118.59      3.81 o
  -5   3   6      108.28      113.57      3.24 o
  -4   3   6      142.73      132.99      3.52 o
  -3   3   6       27.73       30.40      1.93 o
  -2   3   6      657.40      724.74     21.10 o
  -1   3   6      511.83      541.50     10.51 o
   0   3   6       68.42       70.87      2.21 o
   1   3   6       51.41       50.75      1.94 o
   2   3   6      160.19      174.93      4.67 o
   3   3   6      126.72      128.18      3.33 o
   4   3   6     1286.98     1293.96     22.19 o
   5   3   6      222.77      231.98      5.36 o
   6   3   6       86.72       95.42      3.74 o
   7   3   6       11.50        7.59      2.39 o
   8   3   6       29.20       31.06      3.71 o
   9   3   6       97.48      102.79      8.50 o
 -12   4   6       63.54       69.02      7.47 o
 -11   4   6       67.32       78.37      6.39 o
 -10   4   6       14.45       20.22      3.16 o
  -9   4   6        0.08       -0.88      1.46 o
  -8   4   6        2.11        0.49      1.22 o
  -7   4   6       86.55       84.72      3.55 o
  -6   4   6       60.68       49.53      7.44 o
  -5   4   6       23.14       23.74      2.08 o
  -4   4   6      254.92      275.70      7.50 o
  -3   4   6       27.04       26.55      2.13 o
  -2   4   6      137.52      144.82      3.61 o
  -1   4   6       36.65       34.76      1.61 o
   0   4   6       40.99       47.76      2.64 o
   1   4   6        0.58        1.22      1.02 o
   2   4   6      115.01      116.18      3.84 o
   3   4   6        7.35        6.15      1.67 o
   4   4   6        6.86        8.74      1.79 o
   5   4   6       56.86       55.40      3.30 o
   6   4   6        4.94        3.94      1.75 o
   7   4   6        9.22        7.61      2.89 o
   8   4   6        4.13        4.39      3.32 o
   9   4   6       14.21       11.61      6.78 o
 -11   5   6       14.42       24.05      5.25 o
 -10   5   6       43.63       46.15      3.76 o
  -9   5   6       36.58       34.69      2.95 o
  -8   5   6       15.90       12.89      1.81 o
  -7   5   6       69.74       68.34      3.16 o
  -6   5   6       24.40       17.49      2.14 o
  -5   5   6        1.60       -0.21      1.36 o
  -4   5   6        1.12        1.32      1.46 o
  -3   5   6        2.71        3.52      1.52 o
  -2   5   6      184.99      192.60      6.53 o
  -1   5   6        0.74       -1.13      1.21 o
   0   5   6        4.91        3.95      1.39 o
   1   5   6      313.98      310.83      7.14 o
   2   5   6       62.91       65.36      3.05 o
   3   5   6      123.94      123.49      5.05 o
   4   5   6       52.44       48.09      3.54 o
   5   5   6      284.15      301.94      8.35 o
   6   5   6        2.40        0.13      1.80 o
   7   5   6        2.26        1.39      2.55 o
   8   5   6       17.28       14.97      4.39 o
 -11   6   6        0.01        2.02      2.81 o
 -10   6   6       56.95       63.19      3.78 o
  -9   6   6       44.80       45.22      5.63 o
  -8   6   6       16.91       17.67      2.33 o
  -7   6   6      195.53      198.15      6.04 o
  -6   6   6      103.86      101.09      4.58 o
  -5   6   6      668.87      641.62     13.58 o
  -4   6   6       17.42       16.92      3.28 o
  -3   6   6       54.67       51.54      3.86 o
  -2   6   6      173.29      176.53      4.93 o
  -1   6   6       40.48       39.61      2.48 o
   0   6   6      295.12      303.33      6.35 o
   1   6   6        1.47        1.28      1.38 o
   2   6   6      201.94      200.53      6.09 o
   3   6   6        2.71        1.31      1.78 o
   4   6   6        1.35       -0.21      1.78 o
   5   6   6       18.38       19.10      2.81 o
   6   6   6        4.13        7.25      4.32 o
   7   6   6        8.09       15.07      5.66 o
 -11   7   6        7.54        8.74      2.91 o
 -10   7   6      105.92      122.13      5.55 o
  -9   7   6        2.23        1.97      1.93 o
  -8   7   6       75.79       87.27      4.18 o
  -7   7   6       68.81       81.30      4.18 o
  -6   7   6      291.87      285.03      7.06 o
  -5   7   6        8.61       10.07      1.89 o
  -4   7   6      107.72      115.08      4.92 o
  -3   7   6       12.48       12.58      1.95 o
  -2   7   6       12.15       12.15      1.92 o
  -1   7   6        3.13        1.37      1.42 o
   0   7   6      114.93      129.68      4.89 o
   1   7   6       21.85       21.80      2.83 o
   2   7   6      115.67      118.44      5.68 o
   3   7   6        7.15        8.91      2.66 o
   4   7   6       50.21       49.48      4.51 o
   5   7   6       24.20       23.36      3.92 o
   6   7   6      108.74      134.23     12.10 o
 -10   8   6       35.38       36.85      3.16 o
  -9   8   6       13.40       12.19      2.45 o
  -8   8   6       34.22       30.99      3.72 o
  -7   8   6      308.82      289.40     10.85 o
  -6   8   6       12.97       15.45      3.30 o
  -5   8   6       32.61       26.34      3.27 o
  -4   8   6        1.99       -0.57      1.84 o
  -3   8   6      275.57      248.60      8.46 o
  -2   8   6        0.03        0.87      2.01 o
  -1   8   6       95.17       74.85      4.59 o
   0   8   6       32.39       37.15      3.55 o
   1   8   6        6.88        2.93      2.07 o
   2   8   6        3.55        4.93      2.31 o
   3   8   6        2.71        1.60      2.14 o
   4   8   6       46.11       63.00      5.83 o
   5   8   6       33.37       33.88      4.69 o
  -9   9   6       56.61       59.74      5.24 o
  -8   9   6        1.98        1.57      2.70 o
  -7   9   6       10.76        7.09      3.06 o
  -6   9   6       19.29       19.45      3.71 o
  -5   9   6       34.32       39.58      4.65 o
  -4   9   6      133.92      134.57      7.81 o
  -3   9   6       48.27       46.33      4.25 o
  -2   9   6       85.10       83.60      4.99 o
  -1   9   6        1.25        1.75      2.08 o
   0   9   6       14.82       16.33      2.92 o
   1   9   6        0.59        1.22      2.16 o
   2   9   6        0.42        2.77      2.17 o
   3   9   6        1.44        1.20      2.62 o
  -8  10   6        2.17        0.80      2.91 o
  -7  10   6        0.00        0.35      2.78 o
  -6  10   6       73.50       63.44      6.05 o
  -5  10   6        5.67        6.27      3.10 o
  -4  10   6       23.19       22.01      4.13 o
  -3  10   6        8.77        6.59      3.18 o
  -2  10   6       96.00      106.21      6.76 o
  -1  10   6       11.20        6.89      3.24 o
   0  10   6        8.42        8.87      3.39 o
   1  10   6       12.65        8.39      3.48 o
   2  10   6        1.67        1.73      3.05 o
  -6  11   6       13.70        8.78      3.43 o
  -5  11   6       23.62       24.60      4.45 o
  -4  11   6       65.89       72.38      6.75 o
  -3  11   6        1.92        1.47      3.13 o
  -2  11   6        0.22        0.91      3.02 o
  -1  11   6       27.30       28.93      4.84 o
   0 -14   7       22.68       23.13      4.71 o
   1 -14   7       25.04       17.42      3.73 o
   2 -14   7        0.02       -0.58      2.63 o
   3 -14   7        5.83        5.53      2.66 o
   4 -14   7        7.06        9.65      2.92 o
   5 -14   7        6.29        5.14      2.68 o
   6 -14   7       69.55       80.26      6.20 o
  -2 -13   7        3.96        2.31      3.21 o
  -1 -13   7       12.91       17.66      4.14 o
   0 -13   7        1.31       -1.73      2.34 o
   1 -13   7        7.11        6.12      2.53 o
   2 -13   7        3.59        2.02      2.27 o
   3 -13   7        0.72       -0.65      2.03 o
   4 -13   7        0.24        0.10      2.10 o
   5 -13   7      358.12      413.61     11.38 o
   6 -13   7        0.03       -0.37      2.20 o
   7 -13   7       33.27       36.26      4.03 o
   8 -13   7        0.03       -1.20      2.20 o
  -4 -12   7       46.03       53.11      5.96 o
  -3 -12   7       11.97       14.76      3.53 o
  -2 -12   7       90.22      100.52      6.45 o
  -1 -12   7       45.75       56.16      4.96 o
   0 -12   7       43.34       38.69      3.77 o
   1 -12   7        3.60        2.12      2.21 o
   2 -12   7       11.16       11.03      2.60 o
   3 -12   7        0.53       -0.77      1.96 o
   4 -12   7        8.87       11.12      2.65 o
   5 -12   7       58.02       57.20      4.43 o
   6 -12   7        0.68        0.54      2.00 o
   7 -12   7       26.79       32.62      3.64 o
   8 -12   7        0.45       -0.31      2.01 o
   9 -12   7        0.10        1.38      2.89 o
  -5 -11   7       11.14       11.77      3.40 o
  -4 -11   7        0.01       -1.65      2.50 o
  -3 -11   7       11.41        9.34      2.92 o
  -2 -11   7        3.26        2.98      2.52 o
  -1 -11   7        4.86        3.49      2.14 o
   0 -11   7       22.07       15.78      2.70 o
   1 -11   7       22.88       27.36      3.14 o
   2 -11   7        0.63       -0.06      1.93 o
   3 -11   7       35.07       39.64      3.58 o
   4 -11   7        0.01       -1.23      1.73 o
   5 -11   7        1.19        0.36      1.93 o
   6 -11   7       85.55       79.59      4.90 o
   7 -11   7       55.00       53.07      4.21 o
   8 -11   7       21.83       25.66      3.25 o
   9 -11   7       15.01       18.06      3.91 o
  10 -11   7       33.95       40.09      5.37 o
  -6 -10   7        4.57        5.47      2.94 o
  -5 -10   7      113.53      127.05      7.55 o
  -4 -10   7       39.99       45.48      4.51 o
  -3 -10   7      272.11      289.94      9.72 o
  -2 -10   7        8.10        9.43      2.75 o
  -1 -10   7        8.74       14.78      2.53 o
   0 -10   7       27.70       22.26      2.47 o
   1 -10   7       50.80       42.21      3.05 o
   2 -10   7      339.50      302.49      7.18 o
   3 -10   7       27.13       28.12      2.64 o
   4 -10   7        3.23        3.30      1.71 o
   5 -10   7       13.71       14.41      2.24 o
   6 -10   7      388.03      411.39      9.00 o
   7 -10   7        0.01        0.24      1.48 o
   8 -10   7        1.94        1.56      1.77 o
   9 -10   7       52.59       53.56      5.55 o
  10 -10   7       44.91       47.69      5.42 o
  -7  -9   7        3.60        3.61      2.80 o
  -6  -9   7       26.38       23.68      3.69 o
  -5  -9   7        0.53        2.18      2.08 o
  -4  -9   7      116.43      115.48      5.50 o
  -3  -9   7        8.45        6.09      2.16 o
  -2  -9   7       81.70       83.01      3.52 o
  -1  -9   7        3.11        3.74      1.71 o
   0  -9   7       11.89        9.28      1.92 o
   1  -9   7        1.34        1.70      1.67 o
   2  -9   7       90.58       86.99      3.93 o
   3  -9   7      188.29      169.02      5.35 o
   4  -9   7       17.00       17.38      2.28 o
   5  -9   7        1.86        1.71      1.60 o
   6  -9   7      205.13      166.26     24.65 o
   7  -9   7        0.03        1.14      1.55 o
   8  -9   7      129.39      132.87      5.30 o
   9  -9   7        9.28        4.32      2.44 o
  10  -9   7        7.71        8.44      3.25 o
  11  -9   7       23.65       19.02      4.16 o
  -8  -8   7        0.70        1.83      2.61 o
  -7  -8   7       25.71       37.05      3.78 o
  -6  -8   7        0.43        2.15      2.09 o
  -5  -8   7       58.72       62.98      4.22 o
  -4  -8   7       47.34       44.70      3.56 o
  -3  -8   7       66.24       78.36      3.99 o
  -2  -8   7       37.43       28.75      2.68 o
  -1  -8   7        5.90        5.12      1.23 o
   0  -8   7        4.34        3.13      1.15 o
   1  -8   7        7.46        5.40      1.42 o
   2  -8   7       64.69       70.25      3.00 o
   3  -8   7       74.42       72.79      3.06 o
   4  -8   7      363.52      347.60      6.41 o
   5  -8   7      984.56     1000.35     22.05 o
   6  -8   7       45.40       50.17      2.62 o
   7  -8   7       32.49       33.85      2.63 o
   8  -8   7       58.27       48.19      3.43 o
   9  -8   7        2.79        4.28      2.15 o
  10  -8   7       35.34       35.00      4.17 o
  11  -8   7       10.84       11.38      3.55 o
  -9  -7   7        0.59        4.51      3.24 o
  -8  -7   7       18.52       19.16      3.41 o
  -7  -7   7       14.05       17.41      2.83 o
  -6  -7   7       60.13       66.22      4.34 o
  -5  -7   7       87.12       96.47      4.86 o
  -4  -7   7      848.28      794.89     24.46 o
  -3  -7   7       13.54        9.51      1.63 o
  -2  -7   7      566.40      583.15     19.88 o
  -1  -7   7      258.58      266.18      8.45 o
   0  -7   7      425.69      407.53      7.12 o
   1  -7   7        2.25        1.50      1.17 o
   2  -7   7      107.89      104.50      3.48 o
   3  -7   7      140.80      103.34     11.12 o
   4  -7   7      340.66      336.17      5.91 o
   5  -7   7      368.15      364.41      6.80 o
   6  -7   7      626.18      612.83     18.43 o
   7  -7   7       82.55       81.70      3.67 o
   8  -7   7       80.26       89.88      4.10 o
   9  -7   7        3.03        3.37      2.10 o
  10  -7   7       92.85       98.61      6.94 o
  11  -7   7       41.43       45.61      5.39 o
  -9  -6   7       57.34       37.58      4.88 o
  -8  -6   7       71.31       67.58      4.53 o
  -7  -6   7       32.93       38.92      3.54 o
  -6  -6   7      343.40      314.20      9.36 o
  -5  -6   7      178.07      170.86      6.03 o
  -4  -6   7        0.30        1.28      1.59 o
  -3  -6   7      173.47      166.18      5.41 o
  -2  -6   7      459.63      477.21     12.73 o
  -1  -6   7      121.05      114.35      3.31 o
   0  -6   7      153.65      161.98      3.71 o
   1  -6   7        3.51        5.08      1.28 o
   2  -6   7        4.80        2.72      1.23 o
   3  -6   7      207.19      195.23      4.31 o
   4  -6   7      119.06      110.03      3.45 o
   5  -6   7        6.67        6.56      1.50 o
   6  -6   7       30.60       33.44      2.43 o
   7  -6   7      173.53      196.32      5.45 o
   8  -6   7        2.04        1.49      1.82 o
   9  -6   7      103.85       98.79      5.46 o
  10  -6   7        6.48        8.31      2.73 o
  11  -6   7        4.38        2.99      2.80 o
 -10  -5   7       12.09       12.89      4.35 o
  -9  -5   7       41.09       39.04      4.87 o
  -8  -5   7        6.09        6.76      2.25 o
  -7  -5   7       10.55        8.77      2.27 o
  -6  -5   7      414.94      375.31      8.84 o
  -5  -5   7       11.86       14.04      2.01 o
  -4  -5   7        0.78       -1.12      1.39 o
  -3  -5   7      258.43      258.09      9.83 o
  -2  -5   7      610.67      625.07     17.86 o
  -1  -5   7      291.49      302.02      9.22 o
   0  -5   7     1346.62     1412.56     28.03 o
   1  -5   7       16.84       15.67      1.35 o
   2  -5   7      662.32      711.72     13.05 o
   3  -5   7       10.38       16.18      1.59 o
   4  -5   7      116.96       92.89      7.79 o
   5  -5   7      186.97      163.65      4.18 o
   6  -5   7        6.80        4.26      1.37 o
   7  -5   7        0.22        0.03      1.23 o
   8  -5   7        3.35        3.14      1.86 o
   9  -5   7       26.45       26.04      3.13 o
  10  -5   7        9.95        9.30      2.79 o
  11  -5   7       44.71       53.57      6.18 o
 -10  -4   7      125.09      139.25      8.56 o
  -9  -4   7        0.13        2.21      2.51 o
  -8  -4   7      105.65       84.03     12.12 o
  -7  -4   7       76.07       69.35      4.09 o
  -6  -4   7       30.28       27.64      2.76 o
  -5  -4   7       34.11       33.71      2.50 o
  -4  -4   7      243.11      265.85      6.89 o
  -3  -4   7        2.59        2.32      1.22 o
  -2  -4   7      468.44      459.20     12.10 o
  -1  -4   7       42.91       48.94      1.69 o
   0  -4   7      402.35      356.48      5.81 o
   1  -4   7        2.12        1.18      0.82 o
   2  -4   7      979.77      988.90     16.00 o
   3  -4   7      222.04      223.53      4.09 o
   4  -4   7        0.48        0.65      1.04 o
   5  -4   7        0.19       -0.30      1.09 o
   6  -4   7      755.04      740.12     23.00 o
   7  -4   7       35.72       38.69      2.40 o
   8  -4   7        5.52        7.62      2.14 o
   9  -4   7       83.08       87.98      5.12 o
  10  -4   7       16.35       17.62      2.98 o
  11  -4   7       83.54       92.21      7.04 o
 -11  -3   7       28.99       25.62      5.27 o
 -10  -3   7       59.41       59.72      5.75 o
  -9  -3   7        4.07        4.56      2.21 o
  -8  -3   7        0.48        1.20      1.60 o
  -7  -3   7       31.62       38.18      2.82 o
  -6  -3   7      157.67      138.08      4.57 o
  -5  -3   7       99.93       99.06      4.20 o
  -4  -3   7        4.45        4.81      1.62 o
  -3  -3   7      202.05      220.84      5.82 o
  -2  -3   7      435.19      478.62     12.50 o
  -1  -3   7        4.59        3.69      0.75 o
   0  -3   7      339.69      361.70      8.85 o
   1  -3   7      201.58      219.51      3.22 o
   2  -3   7        0.58        0.16      0.74 o
   3  -3   7      195.75      194.90      3.75 o
   4  -3   7      508.15      469.69      6.37 o
   5  -3   7       71.28       73.45      2.99 o
   6  -3   7       79.54       70.06      3.04 o
   7  -3   7       51.04       52.78      2.69 o
   8  -3   7        7.33        7.73      2.15 o
   9  -3   7        1.12       -0.72      1.65 o
  10  -3   7        0.34       -1.32      1.89 o
  11  -3   7       67.46       62.57      6.05 o
 -11  -2   7       11.84       17.21      4.55 o
 -10  -2   7        7.51        4.65      2.74 o
  -9  -2   7       60.78       47.75      7.23 o
  -8  -2   7      110.95      103.90      4.47 o
  -7  -2   7       67.23       92.47      4.35 o
  -6  -2   7       47.96       49.32      2.88 o
  -5  -2   7      392.16      383.86      7.68 o
  -4  -2   7      176.43      178.63      5.14 o
  -3  -2   7        0.02       -0.78      0.82 o
  -2  -2   7      182.03      179.74      4.21 o
  -1  -2   7       97.35       91.37      2.72 o
   0  -2   7        9.15        7.60      1.10 o
   1  -2   7     1067.59     1184.59     23.92 o
   2  -2   7       24.75       25.37      1.30 o
   3  -2   7        9.26        9.14      1.12 o
   4  -2   7        0.36        0.37      1.12 o
   5  -2   7        2.15        2.20      1.25 o
   6  -2   7      409.87      419.52      9.39 o
   7  -2   7      311.01      326.36      7.72 o
   8  -2   7      134.02      122.24      5.15 o
   9  -2   7        0.37       -0.72      1.65 o
  10  -2   7      118.92      124.07      6.28 o
  11  -2   7       28.94       40.67      5.09 o
 -11  -1   7        1.69       -0.36      2.92 o
 -10  -1   7       23.58       14.72      3.16 o
  -9  -1   7       91.94       97.21      4.85 o
  -8  -1   7        7.23        3.35      1.59 o
  -7  -1   7        1.96        2.79      1.46 o
  -6  -1   7      320.11      299.45      7.42 o
  -5  -1   7        9.14        9.84      1.30 o
  -4  -1   7       84.80       70.70      2.07 o
  -3  -1   7       66.37       70.18      1.81 o
  -2  -1   7      308.89      315.00      6.89 o
  -1  -1   7       27.64       30.80      1.76 o
   0  -1   7       55.10       65.88      1.77 o
   1  -1   7      636.51      761.01     15.88 o
   2  -1   7     1171.46     1202.72     25.78 o
   3  -1   7       14.38       10.47      1.69 o
   4  -1   7      159.19      164.86      3.97 o
   5  -1   7      306.62      287.96      6.10 o
   6  -1   7       45.52       52.97      2.54 o
   7  -1   7       14.63       17.38      2.25 o
   8  -1   7       75.72       72.37      4.11 o
   9  -1   7        0.18        0.42      1.76 o
  10  -1   7       35.78       40.08      4.21 o
  11  -1   7        0.65       -0.57      2.68 o
 -11   0   7       50.58       59.69      6.64 o
 -10   0   7       27.15       14.43      7.53 o
  -9   0   7       40.71       42.29      3.09 o
  -8   0   7      119.26      103.22      4.25 o
  -7   0   7        1.66        4.74      1.52 o
  -6   0   7       38.87       35.58      1.91 o
  -5   0   7      353.79      360.48      5.72 o
  -4   0   7       60.56       60.36      1.87 o
  -3   0   7      325.37      338.63      8.74 o
  -2   0   7     1008.91     1015.24     23.63 o
  -1   0   7      119.78      131.16      2.77 o
   0   0   7      971.64     1050.52     20.72 o
   1   0   7      544.84      594.60     12.01 o
   2   0   7     1039.62     1085.19     17.17 o
   3   0   7      173.00      211.22      7.27 o
   4   0   7        6.68        7.59      1.32 o
   5   0   7      714.83      718.09      9.22 o
   6   0   7        0.99       -0.57      1.10 o
   7   0   7        6.41        9.06      1.96 o
   8   0   7      294.19      303.85      8.04 o
   9   0   7        8.71        6.88      2.31 o
  10   0   7       26.76       28.83      3.87 o
 -11   1   7       11.58       12.65      3.99 o
 -10   1   7        0.02        1.24      2.25 o
  -9   1   7       46.06       49.87      3.30 o
  -8   1   7       19.43       12.51      1.91 o
  -7   1   7      294.63      280.35      5.74 o
  -6   1   7        0.00        0.75      1.11 o
  -5   1   7       26.05       24.31      1.77 o
  -4   1   7        9.98       11.88      1.26 o
  -3   1   7       60.71       70.68      2.34 o
  -2   1   7       14.78       17.71      1.12 o
  -1   1   7      104.56      112.26      2.67 o
   0   1   7       97.54       95.93      2.41 o
   1   1   7      408.86      459.45     11.17 o
   2   1   7      154.58      149.91      3.52 o
   3   1   7       30.21       34.00      1.60 o
   4   1   7        0.36       -1.03      1.06 o
   5   1   7       30.10       22.89      1.91 o
   6   1   7       57.91       58.64      2.79 o
   7   1   7       85.42       86.64      4.28 o
   8   1   7       12.97       12.11      2.30 o
   9   1   7       54.10       50.40      4.67 o
  10   1   7        1.36        5.53      4.62 o
 -11   2   7       16.69       17.12      3.65 o
 -10   2   7       50.84       47.54      4.84 o
  -9   2   7       83.68       77.12      3.97 o
  -8   2   7       42.67       50.17      2.85 o
  -7   2   7       15.89       17.27      2.02 o
  -6   2   7      112.23      112.75      3.69 o
  -5   2   7       88.17       83.00      2.77 o
  -4   2   7      268.54      251.39      5.40 o
  -3   2   7       51.15       57.63      2.39 o
  -2   2   7      279.15      287.80      6.76 o
  -1   2   7      129.63      128.45      3.00 o
   0   2   7      120.08      124.22      3.14 o
   1   2   7       66.31       59.47      2.36 o
   2   2   7      321.74      340.01      9.92 o
   3   2   7       10.14       10.89      1.47 o
   4   2   7      188.30      186.46      4.53 o
   5   2   7      108.55      109.32      3.53 o
   6   2   7       10.32        9.30      1.59 o
   7   2   7        0.65        1.69      1.66 o
   8   2   7       56.31       69.94      5.96 o
   9   2   7        3.75        5.00      3.58 o
 -11   3   7        6.77        5.16      2.94 o
 -10   3   7        2.00        3.73      2.46 o
  -9   3   7       46.13       46.65      3.31 o
  -8   3   7       10.23        9.72      1.86 o
  -7   3   7      281.90      267.12      6.50 o
  -6   3   7        0.59        1.17      1.31 o
  -5   3   7      507.05      459.23      8.70 o
  -4   3   7      733.34      711.80      9.59 o
  -3   3   7      449.78      443.40     10.01 o
  -2   3   7       99.08       95.86      2.43 o
  -1   3   7       89.82       98.55      3.30 o
   0   3   7        6.52       12.53      1.39 o
   1   3   7       35.94       43.09      2.01 o
   2   3   7       42.56       41.88      2.39 o
   3   3   7       54.05       52.64      2.46 o
   4   3   7      104.36       95.54      3.23 o
   5   3   7       85.96       91.30      4.52 o
   6   3   7       73.67       76.98      4.33 o
   7   3   7        1.56        4.53      2.67 o
   8   3   7        2.57        2.44      3.13 o
   9   3   7        4.66        8.29      3.96 o
 -11   4   7        0.89        1.66      2.68 o
 -10   4   7      111.95      102.24     14.03 o
  -9   4   7        2.76        0.77      1.49 o
  -8   4   7        0.02       -0.71      1.35 o
  -7   4   7       73.71       71.93      3.63 o
  -6   4   7       50.38       43.00      2.54 o
  -5   4   7      106.92      100.10      3.49 o
  -4   4   7      113.56      116.87      3.85 o
  -3   4   7     1310.57     1310.19     21.45 o
  -2   4   7      125.76      112.59      3.66 o
  -1   4   7       42.27       38.94      2.03 o
   0   4   7       68.48       69.68      3.45 o
   1   4   7      437.15      433.19      8.18 o
   2   4   7        0.68        1.02      1.60 o
   3   4   7      197.08      207.32      6.53 o
   4   4   7        0.80        1.47      1.71 o
   5   4   7       23.37       24.29      2.61 o
   6   4   7       38.17       39.63      3.49 o
   7   4   7        6.56        6.64      3.00 o
   8   4   7       80.29       99.90      8.52 o
 -11   5   7        0.16        1.20      2.86 o
 -10   5   7       13.77       12.44      3.05 o
  -9   5   7       55.61       62.38      3.36 o
  -8   5   7        1.32        0.73      1.53 o
  -7   5   7       21.92       20.28      2.20 o
  -6   5   7       53.21       46.96      2.68 o
  -5   5   7       35.56       33.94      2.66 o
  -4   5   7       21.28       11.73      1.94 o
  -3   5   7      368.11      361.56      8.41 o
  -2   5   7       41.70       35.67      2.38 o
  -1   5   7       54.20       54.62      4.07 o
   0   5   7      149.34      126.86      4.69 o
   1   5   7        9.96       12.16      2.10 o
   2   5   7      213.22      206.40      6.18 o
   3   5   7       16.96       17.08      2.39 o
   4   5   7        3.38        0.83      1.76 o
   5   5   7       39.25       39.21      3.54 o
   6   5   7       13.53       14.68      3.44 o
   7   5   7       10.46        8.92      3.85 o
 -11   6   7       50.18       61.07      5.30 o
 -10   6   7       14.73       17.25      2.44 o
  -9   6   7        2.21       -0.11      1.66 o
  -8   6   7       10.04       10.69      2.01 o
  -7   6   7      254.22      269.22      7.51 o
  -6   6   7       10.99       12.43      2.05 o
  -5   6   7       29.75       30.04      2.55 o
  -4   6   7       33.22       27.32      2.45 o
  -3   6   7       75.61       71.41      4.00 o
  -2   6   7       39.68       44.05      3.08 o
  -1   6   7       60.86       61.35      3.54 o
   0   6   7       39.98       36.07      2.92 o
   1   6   7      305.58      278.74      7.25 o
   2   6   7       23.18       22.67      2.65 o
   3   6   7       12.20       13.07      2.37 o
   4   6   7        1.19        1.60      1.93 o
   5   6   7        6.66        4.50      2.46 o
   6   6   7        2.07       -1.28      3.73 o
 -10   7   7       16.52       17.83      2.74 o
  -9   7   7        0.27        2.32      1.71 o
  -8   7   7        0.60        1.14      1.60 o
  -7   7   7       26.03       23.34      2.87 o
  -6   7   7      398.38      327.72     38.34 o
  -5   7   7       39.24       31.23      2.99 o
  -4   7   7        2.86        4.05      1.80 o
  -3   7   7        4.77        2.37      1.51 o
  -2   7   7      273.41      242.86      6.75 o
  -1   7   7      204.84      189.54      6.89 o
   0   7   7        0.00       -0.32      1.79 o
   1   7   7      115.02      122.72      5.82 o
   2   7   7      232.74      242.78      8.19 o
   3   7   7        4.02        4.63      2.25 o
   4   7   7       46.37       50.77      4.70 o
   5   7   7       98.74       94.30      6.93 o
  -9   8   7        0.51       -0.79      2.58 o
  -8   8   7        1.05        2.68      2.40 o
  -7   8   7        9.38       10.29      3.16 o
  -6   8   7       21.02       24.75      3.37 o
  -5   8   7       22.10       15.72      2.88 o
  -4   8   7       14.99       17.04      3.03 o
  -3   8   7       18.52       14.84      2.94 o
  -2   8   7      190.71      194.87      7.26 o
  -1   8   7        5.11        7.95      2.24 o
   0   8   7      136.76      131.06      6.19 o
   1   8   7       13.60       10.93      2.61 o
   2   8   7       12.00       10.32      2.70 o
   3   8   7       34.17       36.47      4.27 o
   4   8   7        9.42        7.24      3.92 o
  -8   9   7        0.48       -1.20      2.56 o
  -7   9   7        5.49        3.68      2.88 o
  -6   9   7        4.36        2.22      2.72 o
  -5   9   7       96.69      112.55      8.23 o
  -4   9   7      173.75      182.53     11.47 o
  -3   9   7      132.83      139.41      8.01 o
  -2   9   7        3.87        5.30      2.29 o
  -1   9   7       37.70       37.63      3.84 o
   0   9   7      167.34      186.21      8.34 o
   1   9   7       29.39       21.36      5.89 o
   2   9   7        0.24        1.07      2.53 o
  -7  10   7        5.71        3.62      3.17 o
  -6  10   7        4.19        3.51      3.01 o
  -5  10   7       17.07       18.15      4.10 o
  -4  10   7        5.40        3.94      3.04 o
  -3  10   7       10.10        7.94      3.42 o
  -2  10   7      171.59      172.79      9.63 o
  -1  10   7        9.85        6.39      3.29 o
   0  10   7       22.43       15.23      3.99 o
   1 -14   8        0.03       -0.91      2.65 o
   2 -14   8       39.38       51.19      4.71 o
   3 -14   8        4.75        6.43      2.80 o
   4 -14   8        6.06        4.95      2.70 o
   5 -14   8        1.39        1.15      2.51 o
  -2 -13   8       44.16       43.92      4.99 o
  -1 -13   8        5.94        7.55      3.12 o
   0 -13   8       17.84       18.58      3.67 o
   1 -13   8       22.34       22.99      3.40 o
   2 -13   8       10.55        8.79      2.67 o
   3 -13   8       15.83        9.05      2.64 o
   4 -13   8       13.86       18.35      3.19 o
   5 -13   8       53.24       51.23      4.51 o
   6 -13   8       16.81       18.03      3.21 o
   7 -13   8        3.62        2.48      2.37 o
  -3 -12   8        5.30        0.36      2.76 o
  -2 -12   8       10.41       12.98      3.37 o
  -1 -12   8       11.56       10.76      3.09 o
   0 -12   8        9.77       14.01      3.23 o
   1 -12   8       46.84       38.63      3.77 o
   2 -12   8        0.79       -1.07      1.98 o
   3 -12   8        8.83        8.15      2.51 o
   4 -12   8       37.59       41.05      3.91 o
   5 -12   8        4.06        0.82      2.14 o
   6 -12   8        2.30        4.90      2.35 o
   7 -12   8        1.14        1.38      2.22 o
   8 -12   8       31.88       24.58      6.33 o
   9 -12   8        0.16        1.13      2.98 o
  -5 -11   8        2.38        2.16      2.88 o
  -4 -11   8      130.26      143.03      8.66 o
  -3 -11   8       13.10       14.07      3.31 o
  -2 -11   8        8.78       13.02      3.12 o
  -1 -11   8       17.52       15.23      3.17 o
   0 -11   8        0.11        0.87      1.95 o
   1 -11   8       25.59       21.92      3.00 o
   2 -11   8       57.01       53.76      4.06 o
   3 -11   8      170.41      169.63      6.73 o
   4 -11   8        7.81        7.72      2.31 o
   5 -11   8       51.82       49.05      4.03 o
   6 -11   8       50.12       55.03      4.23 o
   7 -11   8       24.93       20.15      3.50 o
   8 -11   8        4.99        6.41      2.44 o
   9 -11   8       72.28       85.59      7.12 o
  -6 -10   8       14.38       15.33      3.61 o
  -5 -10   8        0.11        2.89      2.66 o
  -4 -10   8       86.61       87.15      5.82 o
  -3 -10   8       62.67       67.38      5.15 o
  -2 -10   8        2.76        3.85      2.48 o
  -1 -10   8       12.41        8.49      2.03 o
   0 -10   8        5.38        3.56      1.84 o
   1 -10   8        1.73       -1.41      1.60 o
   2 -10   8      157.32      149.54      5.34 o
   3 -10   8       63.73       49.36      3.33 o
   4 -10   8       42.75       40.07      3.13 o
   5 -10   8       69.59       65.21      3.87 o
   6 -10   8       63.30       65.41      3.94 o
   7 -10   8        0.12       -0.21      1.54 o
   8 -10   8        4.88        4.18      1.96 o
   9 -10   8      163.54      179.45      7.64 o
  10 -10   8       45.57       50.74      5.60 o
  -7  -9   8        1.23        2.96      2.82 o
  -6  -9   8        2.33        1.48      2.53 o
  -5  -9   8        1.93        3.04      2.20 o
  -4  -9   8        1.54        2.35      2.03 o
  -3  -9   8      161.25      117.94     23.11 o
  -2  -9   8        1.46        0.59      1.62 o
  -1  -9   8       19.14       16.98      2.24 o
   0  -9   8       81.14       81.31      3.87 o
   1  -9   8       24.04       18.31      2.24 o
   2  -9   8       46.12       31.88      5.56 o
   3  -9   8      410.32      388.97      8.16 o
   4  -9   8       53.30       50.61      3.30 o
   5  -9   8        0.43       -0.38      1.56 o
   6  -9   8        1.22        0.39      1.43 o
   7  -9   8       37.25       38.39      2.93 o
   8  -9   8       12.58       11.03      2.26 o
   9  -9   8       14.66       14.07      2.80 o
  10  -9   8       27.41       25.52      4.39 o
  -8  -8   8        8.85        4.60      2.95 o
  -7  -8   8       42.51       48.33      4.21 o
  -6  -8   8       51.46       53.01      4.15 o
  -5  -8   8       10.55        7.50      2.26 o
  -4  -8   8       51.34       49.93      3.82 o
  -3  -8   8       13.18       12.04      2.41 o
  -2  -8   8      816.21      787.10     14.69 o
  -1  -8   8        3.96        2.46      1.64 o
   0  -8   8      112.80      112.28      3.88 o
   1  -8   8      202.24      183.88      5.40 o
   2  -8   8       23.85       26.08      2.21 o
   3  -8   8       28.69       29.25      2.31 o
   4  -8   8      617.15      524.82     25.71 o
   5  -8   8        3.36        2.82      1.47 o
   6  -8   8      508.41      511.75     14.28 o
   7  -8   8        0.87        0.61      1.42 o
   8  -8   8        1.43        0.87      1.60 o
   9  -8   8        8.56        3.97      2.26 o
  10  -8   8        6.83        3.61      2.82 o
  11  -8   8       20.12       18.00      4.83 o
  -8  -7   8        0.01       -0.25      2.08 o
  -7  -7   8        0.30       -0.38      1.77 o
  -6  -7   8       17.85       12.41      2.60 o
  -5  -7   8       68.23       65.25      4.21 o
  -4  -7   8       31.68       36.28      3.22 o
  -3  -7   8      317.42      345.50      9.52 o
  -2  -7   8       15.46       13.87      1.79 o
  -1  -7   8      112.68      117.59      3.66 o
   0  -7   8        0.81        1.36      1.27 o
   1  -7   8      170.33      166.52      4.13 o
   2  -7   8        5.11        3.17      1.47 o
   3  -7   8      118.35      117.05      3.91 o
   4  -7   8       22.79       21.37      1.99 o
   5  -7   8      247.11      183.19     20.27 o
   6  -7   8      390.08      388.55     11.09 o
   7  -7   8      187.65      183.09      5.34 o
   8  -7   8       29.54       31.19      3.32 o
   9  -7   8       36.10       28.91      3.37 o
  10  -7   8       23.94       19.90      3.90 o
  11  -7   8        0.00        0.75      3.28 o
  -9  -6   8       47.14       54.19      5.72 o
  -8  -6   8        0.17        1.84      1.99 o
  -7  -6   8        4.87        3.81      2.06 o
  -6  -6   8       71.49       73.84      4.44 o
  -5  -6   8      235.01      236.94      7.20 o
  -4  -6   8        0.15        2.51      1.81 o
  -3  -6   8       23.01       19.81      2.74 o
  -2  -6   8      527.89      545.42     19.12 o
  -1  -6   8      136.86      138.17      3.73 o
   0  -6   8      471.92      487.24     14.03 o
   1  -6   8      498.64      515.35     13.61 o
   2  -6   8       24.83       22.99      1.72 o
   3  -6   8        0.16        0.41      1.23 o
   4  -6   8      295.40      292.16      5.63 o
   5  -6   8      759.97      718.93     18.98 o
   6  -6   8      323.74      307.39      9.51 o
   7  -6   8       12.33       11.95      1.76 o
   8  -6   8       41.37       36.09      3.46 o
   9  -6   8      118.56      105.20      6.24 o
  10  -6   8      157.24      160.01      8.04 o
  11  -6   8       10.06       13.41      4.35 o
  -9  -5   8        5.70        7.67      2.98 o
  -8  -5   8       19.22       22.98      2.99 o
  -7  -5   8        0.53        2.37      1.92 o
  -6  -5   8        7.22        5.10      1.95 o
  -5  -5   8      562.66      526.20     10.25 o
  -4  -5   8       72.51       74.45      3.35 o
  -3  -5   8      247.21      261.35      9.41 o
  -2  -5   8       31.71       33.33      1.82 o
  -1  -5   8      419.50      449.53     14.51 o
   0  -5   8      630.16      594.92     17.94 o
   1  -5   8       58.27       60.08      2.10 o
   2  -5   8      552.96      567.07      9.87 o
   3  -5   8        7.78        8.92      1.36 o
   4  -5   8        3.24        4.17      1.26 o
   5  -5   8      422.94      411.83      8.32 o
   6  -5   8      496.32      483.91     10.35 o
   7  -5   8      104.13      111.62      4.08 o
   8  -5   8       91.83       87.68      4.93 o
   9  -5   8       36.27       39.36      3.71 o
  10  -5   8        0.68       -1.47      2.10 o
  11  -5   8        5.40        3.83      2.98 o
 -10  -4   8        1.29        0.69      3.01 o
  -9  -4   8       43.21       49.43      4.48 o
  -8  -4   8       80.20       78.12      4.63 o
  -7  -4   8      146.68      147.48      5.88 o
  -6  -4   8      148.00      123.64      5.17 o
  -5  -4   8      395.01      360.28      8.14 o
  -4  -4   8        9.79       13.36      2.14 o
  -3  -4   8      107.40      110.99      4.85 o
  -2  -4   8       79.61       95.69      2.96 o
  -1  -4   8       28.39       31.11      1.45 o
   0  -4   8     1083.22     1092.75     23.32 o
   1  -4   8        7.38        8.58      0.97 o
   2  -4   8       94.18       83.99      2.16 o
   3  -4   8      158.98      162.78      3.68 o
   4  -4   8      198.75      194.43      4.48 o
   5  -4   8      308.89      300.06      6.32 o
   6  -4   8      136.04      121.91      4.10 o
   7  -4   8       98.97       95.76      3.86 o
   8  -4   8        1.61        2.15      1.94 o
   9  -4   8        1.15        1.13      1.96 o
  10  -4   8        1.54        0.17      2.04 o
  11  -4   8        1.20        1.38      2.84 o
 -10  -3   8       11.36       15.83      4.30 o
  -9  -3   8        3.51        2.42      2.21 o
  -8  -3   8       81.23       82.29      4.62 o
  -7  -3   8       35.51       31.67      3.00 o
  -6  -3   8      160.00      152.96      5.52 o
  -5  -3   8       30.27       26.25      2.59 o
  -4  -3   8      342.36      317.24      7.65 o
  -3  -3   8        9.44        8.21      1.16 o
  -2  -3   8      683.24      667.42     13.52 o
  -1  -3   8       20.77       20.72      1.41 o
   0  -3   8       47.05       55.43      2.18 o
   1  -3   8      555.69      609.84     15.13 o
   2  -3   8      135.99      142.76      2.82 o
   3  -3   8      912.73      930.12     13.37 o
   4  -3   8        3.93        4.72      1.20 o
   5  -3   8      495.46      480.85      7.74 o
   6  -3   8      566.77      620.91     15.83 o
   7  -3   8       10.82       14.94      2.10 o
   8  -3   8      128.96      114.40      5.59 o
   9  -3   8        2.79        2.76      1.90 o
  10  -3   8       78.22       94.65      6.18 o
  11  -3   8       31.02       32.58      4.75 o
 -11  -2   8      108.24      113.96     11.80 o
 -10  -2   8        9.64       10.22      3.26 o
  -9  -2   8       61.08       60.97      4.16 o
  -8  -2   8        1.70        1.26      1.71 o
  -7  -2   8      232.85      213.41      6.63 o
  -6  -2   8      154.02      163.72      4.78 o
  -5  -2   8        8.00        5.88      1.78 o
  -4  -2   8      581.48      556.75     17.03 o
  -3  -2   8       57.30       62.38      2.28 o
  -2  -2   8     1277.51     1273.01     26.50 o
  -1  -2   8       41.12       36.94      2.02 o
   0  -2   8       50.68       43.19      2.00 o
   1  -2   8      125.35      130.96      3.11 o
   2  -2   8       76.90       72.71      2.15 o
   3  -2   8      387.55      392.41      5.48 o
   4  -2   8        1.00        1.00      1.25 o
   5  -2   8      626.91      622.03     10.91 o
   6  -2   8       64.02       70.70      3.51 o
   7  -2   8        0.83        0.49      1.52 o
   8  -2   8       41.32       42.26      3.34 o
   9  -2   8      247.32      258.01      7.93 o
  10  -2   8       24.01       24.10      3.70 o
  11  -2   8       52.76       59.33      7.09 o
 -11  -1   8       34.85       31.83      6.98 o
 -10  -1   8        2.66        3.88      2.69 o
  -9  -1   8        8.97       10.25      2.31 o
  -8  -1   8       37.19       38.00      3.22 o
  -7  -1   8       63.05       47.52      2.95 o
  -6  -1   8       56.96       57.30      3.30 o
  -5  -1   8      116.08      130.59      4.36 o
  -4  -1   8        8.31        7.90      1.23 o
  -3  -1   8       94.68       99.20      3.86 o
  -2  -1   8       62.79       80.25      2.77 o
  -1  -1   8      271.03      267.80      6.52 o
   0  -1   8      269.10      275.47      9.25 o
   1  -1   8      257.96      285.72      7.12 o
   2  -1   8      105.82      109.10      3.18 o
   3  -1   8       33.13       30.77      1.92 o
   4  -1   8      280.67      265.06      5.58 o
   5  -1   8       11.43        8.81      1.49 o
   6  -1   8      365.97      365.92      8.60 o
   7  -1   8       48.36       52.30      3.44 o
   8  -1   8       89.32       93.38      4.69 o
   9  -1   8      149.33      170.37      7.03 o
  10  -1   8        3.71        5.76      3.62 o
 -11   0   8       26.71       25.40      6.39 o
 -10   0   8        1.45        1.98      2.51 o
  -9   0   8       12.68       18.81      2.65 o
  -8   0   8       41.84       42.36      3.46 o
  -7   0   8      172.04      134.15      4.59 o
  -6   0   8       41.03       35.45      2.14 o
  -5   0   8        0.06        0.90      0.98 o
  -4   0   8        5.73        3.61      0.87 o
  -3   0   8      124.37      126.82      3.53 o
  -2   0   8     1454.55     1529.66     33.78 o
  -1   0   8        4.26        2.19      1.03 o
   0   0   8        6.93        5.98      1.36 o
   1   0   8      484.38      560.93     12.39 o
   2   0   8        6.69        6.58      1.35 o
   3   0   8      133.17      141.69      3.11 o
   4   0   8      152.12      153.35      3.89 o
   5   0   8       55.22       51.74      2.58 o
   6   0   8       41.46       39.39      2.42 o
   7   0   8       93.98       97.40      4.51 o
   8   0   8       39.41       38.24      3.68 o
   9   0   8       44.47       38.27      4.77 o
  10   0   8       30.07       34.47      8.52 o
 -11   1   8      111.71      120.03     11.53 o
 -10   1   8       17.96       14.50      3.40 o
  -9   1   8        7.34        7.46      2.07 o
  -8   1   8       82.06       80.84      4.36 o
  -7   1   8       39.78       47.41      2.93 o
  -6   1   8        0.17        0.77      1.21 o
  -5   1   8      273.89      263.02      5.03 o
  -4   1   8       35.17       29.43      1.84 o
  -3   1   8        6.83        9.17      1.16 o
  -2   1   8      176.08      189.94      3.50 o
  -1   1   8       94.97      105.18      3.38 o
   0   1   8       33.30       38.26      1.83 o
   1   1   8      137.61      121.10      3.39 o
   2   1   8      160.71      131.14      3.73 o
   3   1   8        0.00        0.55      1.31 o
   4   1   8      258.69      256.75      5.24 o
   5   1   8      248.74      256.83      5.38 o
   6   1   8      115.46      110.11      4.18 o
   7   1   8       13.01       13.11      2.55 o
   8   1   8        0.02       -0.04      2.12 o
   9   1   8       18.30       17.93      5.56 o
 -11   2   8        5.05        4.60      4.45 o
 -10   2   8       24.76       25.15      3.97 o
  -9   2   8       18.81       22.70      2.81 o
  -8   2   8       19.24       23.83      2.74 o
  -7   2   8      538.08      524.52     13.27 o
  -6   2   8        0.58        3.76      1.39 o
  -5   2   8      221.52      194.72      4.86 o
  -4   2   8      467.37      458.97     14.37 o
  -3   2   8     1123.62     1202.71     25.64 o
  -2   2   8       91.44      103.03      2.92 o
  -1   2   8        4.43        1.93      1.10 o
   0   2   8       57.28       68.10      2.60 o
   1   2   8      231.06      246.00      4.72 o
   2   2   8      193.93      189.91      4.56 o
   3   2   8      163.47      145.48      4.16 o
   4   2   8       57.01       49.54      2.97 o
   5   2   8      179.42      185.62      5.60 o
   6   2   8       35.27       35.70      3.19 o
   7   2   8        8.88        6.95      2.89 o
   8   2   8       24.16       23.65      4.87 o
   9   2   8       39.79       48.46      8.15 o
 -11   3   8       53.45       62.92      8.57 o
 -10   3   8      139.94      148.16      7.11 o
  -9   3   8        0.02        0.62      1.76 o
  -8   3   8        3.07        0.98      1.51 o
  -7   3   8       44.25       42.12      2.75 o
  -6   3   8      629.02      587.22     14.65 o
  -5   3   8       45.72       48.56      2.72 o
  -4   3   8      542.85      507.02     14.32 o
  -3   3   8      345.36      333.02      6.94 o
  -2   3   8       16.08       14.45      1.86 o
  -1   3   8       15.46       17.49      1.73 o
   0   3   8       57.86       61.65      2.60 o
   1   3   8      184.31      182.21      4.41 o
   2   3   8      518.51      488.94      7.27 o
   3   3   8      152.55      160.96      5.41 o
   4   3   8      154.81      159.57      6.60 o
   5   3   8        0.16       -1.00      1.50 o
   6   3   8        3.42        0.86      1.68 o
   7   3   8        7.70        9.89      3.23 o
   8   3   8      101.62      119.46      9.22 o
 -11   4   8        4.24        0.57      3.81 o
 -10   4   8        9.36        9.50      3.11 o
  -9   4   8       51.23       52.35      3.65 o
  -8   4   8      140.88      160.46      5.63 o
  -7   4   8       80.15       84.17      4.05 o
  -6   4   8       37.16       34.76      2.58 o
  -5   4   8       97.23      103.98      3.66 o
  -4   4   8       99.13      111.34      3.77 o
  -3   4   8       40.68       42.24      2.19 o
  -2   4   8        9.27        9.48      1.66 o
  -1   4   8       55.30       57.86      2.86 o
   0   4   8        0.13       -0.34      1.50 o
   1   4   8      189.33      173.97      5.55 o
   2   4   8      319.57      303.31      7.43 o
   3   4   8       22.19       25.44      2.50 o
   4   4   8        0.09        0.47      1.60 o
   5   4   8      135.69      139.88      6.03 o
   6   4   8        3.52        2.98      2.65 o
   7   4   8       46.91       44.99      6.02 o
 -10   5   8        0.02        1.14      2.13 o
  -9   5   8       42.39       53.08      3.70 o
  -8   5   8       68.13       65.26      3.87 o
  -7   5   8      216.22      214.13      6.00 o
  -6   5   8      284.85      295.23      6.39 o
  -5   5   8        0.17        0.88      1.31 o
  -4   5   8        2.85        0.66      1.44 o
  -3   5   8       24.25       23.26      2.19 o
  -2   5   8        1.99        2.21      1.62 o
  -1   5   8        8.53        9.43      1.99 o
   0   5   8        9.79        7.48      1.93 o
   1   5   8       52.10       48.58      3.35 o
   2   5   8        2.25        1.62      1.70 o
   3   5   8        5.55        5.58      1.99 o
   4   5   8        1.14       -0.01      1.71 o
   5   5   8       13.79       13.10      2.39 o
   6   5   8       38.87       41.29      5.70 o
   7   5   8       28.12       20.03      6.11 o
 -10   6   8       90.43      110.74      6.49 o
  -9   6   8        2.40        4.72      2.10 o
  -8   6   8        3.66        3.76      1.70 o
  -7   6   8        2.42        3.85      1.69 o
  -6   6   8      205.22      209.70      6.06 o
  -5   6   8        1.21       -0.32      1.60 o
  -4   6   8        8.29        9.47      2.27 o
  -3   6   8        0.14       -0.09      1.61 o
  -2   6   8      395.06      386.54      9.33 o
  -1   6   8        3.48        3.14      1.81 o
   0   6   8       24.97       27.11      2.79 o
   1   6   8       11.33        9.39      2.19 o
   2   6   8       47.12       46.61      3.54 o
   3   6   8        0.67        0.87      2.00 o
   4   6   8       20.35       19.34      3.08 o
   5   6   8       20.49       23.58      3.55 o
   6   6   8        3.05        3.39      5.41 o
  -9   7   8       21.54       14.03      3.96 o
  -8   7   8       26.80       31.76      3.83 o
  -7   7   8        4.62        3.47      2.30 o
  -6   7   8        1.15        1.08      1.90 o
  -5   7   8        0.36        0.53      2.08 o
  -4   7   8      103.99      103.89      5.84 o
  -3   7   8        1.40       -0.57      1.78 o
  -2   7   8       84.36       87.92      5.00 o
  -1   7   8      128.94      118.35      5.77 o
   0   7   8       61.97       59.12      4.33 o
   1   7   8       16.75       16.55      2.89 o
   2   7   8       27.05       26.67      3.37 o
   3   7   8        5.81        7.54      2.79 o
   4   7   8       48.63       52.21      4.87 o
  -8   8   8        5.10        3.49      2.87 o
  -7   8   8        0.77        2.50      2.42 o
  -6   8   8        0.85        1.02      2.28 o
  -5   8   8       11.75        8.81      3.07 o
  -4   8   8       35.87       29.72      3.72 o
  -3   8   8       81.85       67.32      4.57 o
  -2   8   8       36.30       29.76      6.90 o
  -1   8   8        0.70        1.12      2.05 o
   0   8   8        8.17        5.28      2.33 o
   1   8   8        3.97        1.78      2.39 o
   2   8   8        1.27        2.39      2.54 o
   3   8   8       78.73       80.08      6.04 o
  -7   9   8       35.85       40.95      6.32 o
  -6   9   8        5.58        3.40      3.03 o
  -5   9   8       44.14       50.31      5.48 o
  -4   9   8       23.58       26.20      4.39 o
  -3   9   8        0.00        3.94      2.97 o
  -2   9   8       80.56       69.05      6.28 o
  -1   9   8        1.34        3.16      2.53 o
   0   9   8        6.37        5.05      2.38 o
   1   9   8        1.83       -0.79      2.45 o
  -4  10   8       15.81        9.93      3.72 o
  -3  10   8       43.56       52.44      5.85 o
   2 -14   9        3.99        4.64      3.03 o
   3 -14   9        7.56        7.41      2.89 o
   4 -14   9        0.03        0.96      2.46 o
  -1 -13   9        3.66        1.69      2.82 o
   0 -13   9       69.02       75.52      5.99 o
   1 -13   9        0.69       -1.53      2.44 o
   2 -13   9       12.86       10.93      2.87 o
   3 -13   9        0.05       -1.23      2.19 o
   4 -13   9       72.02       84.63      5.53 o
   5 -13   9       86.24       97.00      5.94 o
   6 -13   9       78.80       92.52      5.89 o
   7 -13   9       33.98       34.03      4.04 o
  -3 -12   9        4.71        4.77      3.02 o
  -2 -12   9      121.98      130.09      7.42 o
  -1 -12   9        3.74       -0.25      2.45 o
   0 -12   9       32.84       29.50      3.96 o
   1 -12   9        0.07       -0.98      2.02 o
   2 -12   9        1.46        2.11      2.21 o
   3 -12   9        5.58        4.32      2.33 o
   4 -12   9        9.16        9.88      2.66 o
   5 -12   9        7.41        6.92      2.51 o
   6 -12   9        0.33        0.08      2.16 o
   7 -12   9       12.52       13.26      2.99 o
   8 -12   9        0.86       -1.06      2.06 o
  -4 -11   9      145.86      160.75      8.14 o
  -3 -11   9       95.30      105.55      6.60 o
  -2 -11   9        9.37        4.45      2.58 o
  -1 -11   9        5.84        5.09      2.34 o
   0 -11   9        2.37        2.49      2.24 o
   1 -11   9       14.31       16.31      2.74 o
   2 -11   9       59.26       51.07      4.03 o
   3 -11   9       19.08       25.27      3.12 o
   4 -11   9       55.61       52.29      4.11 o
   5 -11   9        8.69        9.98      2.52 o
   6 -11   9        3.00        3.04      2.15 o
   7 -11   9        2.66       -0.81      1.74 o
   8 -11   9        5.59        2.34      2.54 o
   9 -11   9        3.69        2.88      2.99 o
  -6 -10   9       23.70       18.30      3.76 o
  -5 -10   9        2.50        1.87      2.23 o
  -4 -10   9       98.60       92.89      6.05 o
  -3 -10   9        3.54        4.16      2.55 o
  -2 -10   9       39.37       43.65      3.76 o
  -1 -10   9       67.24       73.28      4.57 o
   0 -10   9       56.28       56.32      3.59 o
   1 -10   9       34.33       30.13      2.90 o
   2 -10   9       13.68        9.52      2.12 o
   3 -10   9       13.46       11.31      3.02 o
   4 -10   9        2.83        0.44      1.76 o
   5 -10   9        4.31        3.65      1.94 o
   6 -10   9       13.67       13.62      2.37 o
   7 -10   9       31.58       23.40      3.87 o
   8 -10   9       23.99       25.67      3.31 o
   9 -10   9       33.24       30.65      3.82 o
  10 -10   9        0.21       -0.73      2.83 o
  -6  -9   9       54.92       63.43      4.69 o
  -5  -9   9       11.91        9.30      2.59 o
  -4  -9   9       11.41       11.57      2.61 o
  -3  -9   9        0.00        0.55      1.98 o
  -2  -9   9       34.80       36.18      3.40 o
  -1  -9   9       24.30       18.01      2.69 o
   0  -9   9       32.02       42.61      3.08 o
   1  -9   9       41.77       45.73      3.19 o
   2  -9   9        0.41       -0.91      1.36 o
   3  -9   9      348.69      347.11      6.99 o
   4  -9   9       20.66       17.96      2.33 o
   5  -9   9       48.65       52.56      3.53 o
   6  -9   9      110.20       88.99     13.24 o
   7  -9   9        0.45        0.99      1.54 o
   8  -9   9        6.90        5.62      2.09 o
   9  -9   9       14.55       21.97      3.27 o
  10  -9   9        0.01       -2.15      2.64 o
  -7  -8   9       13.35       12.54      2.88 o
  -6  -8   9      150.32      161.26      6.87 o
  -5  -8   9        8.86        7.79      2.39 o
  -4  -8   9      176.78      173.85      6.63 o
  -3  -8   9      212.55      221.18      8.45 o
  -2  -8   9        3.12        5.33      2.10 o
  -1  -8   9       20.03       25.25      2.45 o
   0  -8   9        2.04        2.13      1.60 o
   1  -8   9       28.01       28.55      2.32 o
   2  -8   9        0.06        0.04      1.39 o
   3  -8   9       73.69       83.02      3.56 o
   4  -8   9        7.45        5.96      1.62 o
   5  -8   9      205.73      197.38      6.39 o
   6  -8   9      117.47      116.61      6.07 o
   7  -8   9       24.87       26.33      2.26 o
   8  -8   9       87.84       85.63      4.61 o
   9  -8   9       96.93      106.17      6.55 o
  10  -8   9       30.16       38.25      5.10 o
  -8  -7   9       95.83      111.24      6.80 o
  -7  -7   9        7.54        6.18      2.45 o
  -6  -7   9        1.21        1.45      2.02 o
  -5  -7   9       42.07       43.00      3.63 o
  -4  -7   9        4.94        3.00      1.97 o
  -3  -7   9       23.18       26.95      2.83 o
  -2  -7   9       96.52       97.28      4.54 o
  -1  -7   9        5.85        5.09      1.73 o
   0  -7   9      501.44      487.66     14.68 o
   1  -7   9       90.61       79.99      3.08 o
   2  -7   9       19.99       18.16      2.02 o
   3  -7   9      465.55      462.29      7.59 o
   4  -7   9      131.58      126.87      4.04 o
   5  -7   9        0.58       -0.08      1.20 o
   6  -7   9      105.84      107.02      3.76 o
   7  -7   9       58.57       56.83      2.96 o
   8  -7   9        0.86        0.92      1.92 o
   9  -7   9       47.26       52.05      4.36 o
  10  -7   9      106.29      122.53      8.16 o
  -9  -6   9        0.80       -0.49      4.53 o
  -8  -6   9       21.48       26.07      3.78 o
  -7  -6   9       13.74       16.18      2.80 o
  -6  -6   9       80.00       77.75      4.62 o
  -5  -6   9      164.14      169.88      6.26 o
  -4  -6   9       18.89       19.23      2.52 o
  -3  -6   9       28.37       29.78      2.78 o
  -2  -6   9       96.77       87.07      2.98 o
  -1  -6   9      407.40      427.48     14.31 o
   0  -6   9       57.32       55.41      2.47 o
   1  -6   9       18.53       15.01      1.68 o
   2  -6   9       42.58       44.18      2.42 o
   3  -6   9      244.58      217.71      4.92 o
   4  -6   9       48.63       44.95      2.26 o
   5  -6   9      267.70      212.59     17.61 o
   6  -6   9       44.59       47.13      2.62 o
   7  -6   9      284.51      306.24      8.20 o
   8  -6   9      108.78      105.24      5.93 o
   9  -6   9      165.01      183.46      7.51 o
  10  -6   9        0.32       -0.18      2.59 o
  11  -6   9        0.88        1.19      3.38 o
  -9  -5   9       18.94       16.29      5.81 o
  -8  -5   9        0.03       -2.09      2.09 o
  -7  -5   9        0.18        0.34      1.79 o
  -6  -5   9       29.07       26.76      2.95 o
  -5  -5   9        4.54        3.12      1.82 o
  -4  -5   9      334.39      324.17      7.77 o
  -3  -5   9        0.09       -0.31      1.60 o
  -2  -5   9      850.33      805.43     15.90 o
  -1  -5   9        0.04        0.30      0.94 o
   0  -5   9        1.57        2.14      1.04 o
   1  -5   9      173.27      186.65      4.13 o
   2  -5   9      189.59      188.55      3.97 o
   3  -5   9       51.11       48.82      2.19 o
   4  -5   9      543.42      547.09      7.31 o
   5  -5   9      245.12      242.12      5.13 o
   6  -5   9        0.29        0.37      1.21 o
   7  -5   9        5.96        6.36      1.63 o
   8  -5   9        0.03       -0.41      1.75 o
   9  -5   9        0.32        0.39      1.96 o
  10  -5   9        0.35       -1.19      2.78 o
  11  -5   9       28.49       22.37      4.37 o
 -10  -4   9       31.75       25.05     12.60 o
  -9  -4   9        7.84        8.68      3.19 o
  -8  -4   9       59.05       54.92      4.64 o
  -7  -4   9       75.11       70.01      4.32 o
  -6  -4   9       44.80       47.13      3.50 o
  -5  -4   9        9.73       11.96      2.10 o
  -4  -4   9       67.29       69.16      3.67 o
  -3  -4   9       90.78       82.65      2.77 o
  -2  -4   9        4.62        4.03      1.04 o
  -1  -4   9       20.17       24.06      1.80 o
   0  -4   9       10.83        8.23      1.37 o
   1  -4   9      160.83      154.97      5.30 o
   2  -4   9      104.50       91.17      2.54 o
   3  -4   9      138.52      147.12      3.64 o
   4  -4   9       92.93       88.35      3.25 o
   5  -4   9       90.66       88.62      3.20 o
   6  -4   9       82.03       80.52      3.54 o
   7  -4   9        3.82        4.70      1.76 o
   8  -4   9        9.54        7.15      2.29 o
   9  -4   9        0.81        0.21      2.00 o
  10  -4   9       22.49       21.47      4.02 o
 -10  -3   9       10.66       23.05      6.38 o
  -9  -3   9       18.76       16.60      3.58 o
  -8  -3   9       11.14       16.51      2.98 o
  -7  -3   9       26.95       27.98      2.94 o
  -6  -3   9       59.15       48.89      3.38 o
  -5  -3   9       87.74       76.23      3.87 o
  -4  -3   9       88.35       91.60      3.88 o
  -3  -3   9      713.94      737.00     15.70 o
  -2  -3   9       22.79       20.83      2.09 o
  -1  -3   9       10.43        8.93      1.45 o
   0  -3   9      105.03      101.17      3.35 o
   1  -3   9       32.38       38.52      1.89 o
   2  -3   9        0.18        0.17      0.91 o
   3  -3   9      133.95      127.58      3.38 o
   4  -3   9       80.05       78.14      3.37 o
   5  -3   9      387.35      391.27      9.09 o
   6  -3   9       12.66       13.62      1.90 o
   7  -3   9       37.22       42.50      3.60 o
   8  -3   9        1.47        1.17      1.70 o
   9  -3   9      132.29      141.29      6.08 o
  10  -3   9        3.54        1.94      2.71 o
 -10  -2   9        0.02       -0.80      3.77 o
  -9  -2   9       66.09       67.95      5.03 o
  -8  -2   9        4.51        4.08      2.24 o
  -7  -2   9        0.13       -0.54      1.58 o
  -6  -2   9       30.35       33.35      2.88 o
  -5  -2   9       53.45       57.38      3.33 o
  -4  -2   9      121.72      113.48      4.30 o
  -3  -2   9      388.23      347.73      6.90 o
  -2  -2   9      275.71      257.07      5.39 o
  -1  -2   9       78.32       82.32      2.99 o
   0  -2   9       17.26       21.22      1.68 o
   1  -2   9       37.13       36.46      2.06 o
   2  -2   9       96.49      106.25      2.80 o
   3  -2   9        8.98        2.85      1.28 o
   4  -2   9      149.76      142.87      4.40 o
   5  -2   9       73.41       75.09      3.37 o
   6  -2   9      486.54      491.70     12.30 o
   7  -2   9       16.02       18.22      2.44 o
   8  -2   9        0.00        1.56      1.74 o
   9  -2   9       15.50       13.21      3.11 o
  10  -2   9       15.88       17.25      4.50 o
 -10  -1   9       14.00       19.48      5.75 o
  -9  -1   9        1.53       -0.08      2.03 o
  -8  -1   9      238.65      240.94      8.56 o
  -7  -1   9        0.89        0.55      1.61 o
  -6  -1   9      226.81      219.53      6.36 o
  -5  -1   9        5.48        3.10      1.49 o
  -4  -1   9        6.28        5.54      1.69 o
  -3  -1   9      834.97      871.87     18.77 o
  -2  -1   9      102.32      107.84      3.37 o
  -1  -1   9      404.80      397.53     11.59 o
   0  -1   9       11.52        8.73      1.22 o
   1  -1   9        0.57        1.36      1.04 o
   2  -1   9       27.73       32.38      1.71 o
   3  -1   9      140.11      121.95      3.72 o
   4  -1   9       81.52       86.00      3.14 o
   5  -1   9      278.99      305.44      7.12 o
   6  -1   9        0.18        1.11      1.28 o
   7  -1   9        0.06        0.28      1.82 o
   8  -1   9       12.25       10.60      2.57 o
   9  -1   9      105.41      117.21      7.62 o
  10  -1   9       11.75       16.73      4.59 o
 -11   0   9       21.28       30.74      6.96 o
 -10   0   9       32.79       28.17      6.19 o
  -9   0   9       66.35       79.38      5.30 o
  -8   0   9      131.36      134.13      6.45 o
  -7   0   9        4.42        1.65      1.66 o
  -6   0   9       84.05       89.50      4.17 o
  -5   0   9       20.41       21.51      1.49 o
  -4   0   9      197.85      203.07      4.72 o
  -3   0   9      522.87      520.57     13.25 o
  -2   0   9      757.89      779.88     16.88 o
  -1   0   9        6.24        6.20      1.39 o
   0   0   9      115.91      110.91      4.29 o
   1   0   9      865.04      899.32     23.97 o
   2   0   9      222.08      223.57      5.11 o
   3   0   9      193.20      174.76      4.81 o
   4   0   9        0.56        1.26      1.15 o
   5   0   9      817.45      827.45     10.91 o
   6   0   9      242.83      272.90      7.52 o
   7   0   9        4.72        6.89      2.29 o
   8   0   9       43.64       32.57      3.92 o
   9   0   9       51.43       37.16      7.12 o
 -11   1   9        4.00        2.23      4.21 o
 -10   1   9        2.45        9.33      4.72 o
  -9   1   9       23.79       24.44      3.36 o
  -8   1   9       34.76       34.58      3.61 o
  -7   1   9      237.35      222.59      7.85 o
  -6   1   9       75.42       75.92      3.49 o
  -5   1   9        0.78        2.23      1.21 o
  -4   1   9        5.71        6.17      1.35 o
  -3   1   9        3.38        4.29      1.24 o
  -2   1   9      180.08      188.75      5.01 o
  -1   1   9      172.90      169.52      4.80 o
   0   1   9      167.33      188.22      5.75 o
   1   1   9       75.60       87.74      3.12 o
   2   1   9      402.02      402.73      6.60 o
   3   1   9      428.86      429.15     10.45 o
   4   1   9       47.19       37.70      6.17 o
   5   1   9       64.36       59.69      3.44 o
   6   1   9      209.34      223.97      6.10 o
   7   1   9        1.87        0.75      2.24 o
   8   1   9        9.67        8.28      4.54 o
   9   1   9        0.29       -3.20      3.81 o
 -10   2   9        0.22        1.30      2.47 o
  -9   2   9       18.08       21.05      3.17 o
  -8   2   9       25.01       16.26      2.88 o
  -7   2   9       11.18       15.28      2.70 o
  -6   2   9      358.50      335.11      7.22 o
  -5   2   9      217.40      248.93      6.59 o
  -4   2   9       91.40       84.68      3.09 o
  -3   2   9       41.85       44.22      2.23 o
  -2   2   9       49.36       46.53      2.36 o
  -1   2   9        1.53        2.35      1.36 o
   0   2   9      262.08      266.54      7.08 o
   1   2   9       45.79       40.03      2.29 o
   2   2   9      217.10      214.37      5.08 o
   3   2   9      183.59      183.66      5.14 o
   4   2   9       47.76       43.92      6.02 o
   5   2   9        2.71        3.00      1.87 o
   6   2   9       97.55      106.29      5.24 o
   7   2   9       63.72       64.64      5.91 o
   8   2   9        4.48        4.74      3.69 o
 -10   3   9        6.22        3.40      2.79 o
  -9   3   9        0.03        1.45      2.10 o
  -8   3   9       34.24       37.01      3.74 o
  -7   3   9       99.85       94.40      4.74 o
  -6   3   9      127.33      128.25      4.42 o
  -5   3   9       49.16       51.46      2.83 o
  -4   3   9       29.00       31.04      2.09 o
  -3   3   9      162.79      167.51      6.11 o
  -2   3   9      139.94      138.47      5.02 o
  -1   3   9       22.64       16.91      1.75 o
   0   3   9      139.36      137.67      4.26 o
   1   3   9      157.72      141.12      4.34 o
   2   3   9      437.23      430.96      8.80 o
   3   3   9        5.31        5.01      1.70 o
   4   3   9       54.49       52.32      3.35 o
   5   3   9      396.38      420.73     10.18 o
   6   3   9        0.23       -0.62      2.39 o
   7   3   9        7.37        3.85      3.53 o
 -10   4   9       18.30       18.43      3.35 o
  -9   4   9       17.41       16.35      3.33 o
  -8   4   9       80.41       86.30      5.24 o
  -7   4   9       60.94       61.76      4.01 o
  -6   4   9       93.94       99.76      4.45 o
  -5   4   9       40.32       43.56      2.92 o
  -4   4   9      189.11      179.21      5.70 o
  -3   4   9      151.08      160.16      4.91 o
  -2   4   9      366.95      354.81      9.44 o
  -1   4   9        1.42       -1.15      1.38 o
   0   4   9      326.80      299.79      7.36 o
   1   4   9       25.53       25.15      2.50 o
   2   4   9      140.67      140.42      5.05 o
   3   4   9        1.27        4.05      1.87 o
   4   4   9       39.75       41.34      3.42 o
   5   4   9       19.38       18.02      2.50 o
   6   4   9       40.98       35.36      5.52 o
   7   4   9        2.34        1.00      3.40 o
 -10   5   9      109.78      121.76      7.78 o
  -9   5   9       21.09       24.23      3.93 o
  -8   5   9        0.06        0.47      2.08 o
  -7   5   9       55.70       58.69      4.51 o
  -6   5   9      147.82      156.40      6.25 o
  -5   5   9        6.62        6.06      1.77 o
  -4   5   9       35.09       30.96      2.84 o
  -3   5   9       23.16       29.90      2.63 o
  -2   5   9       25.90       21.36      2.34 o
  -1   5   9       15.29       11.88      2.08 o
   0   5   9      160.32      150.95      5.25 o
   1   5   9       11.87       14.43      2.19 o
   2   5   9        3.72        3.29      1.73 o
   3   5   9       92.39       95.94      4.59 o
   4   5   9       29.62       30.87      3.19 o
   5   5   9        5.37        5.25      2.39 o
   6   5   9       26.66       24.15      9.55 o
  -9   6   9        0.03       -0.34      2.49 o
  -8   6   9        0.00        0.89      2.57 o
  -7   6   9       32.09       36.79      4.03 o
  -6   6   9       58.37       57.02      4.30 o
  -5   6   9      115.96      120.37      5.84 o
  -4   6   9        6.31        6.61      1.94 o
  -3   6   9       52.79       45.30      3.23 o
  -2   6   9        4.23        2.09      1.82 o
  -1   6   9        0.69        1.35      1.79 o
   0   6   9       10.53       10.03      2.23 o
   1   6   9        1.83        2.37      2.04 o
   2   6   9       35.54       36.04      3.65 o
   3   6   9        0.22        0.47      1.94 o
   4   6   9        1.19        1.78      2.21 o
   5   6   9        4.31        5.02      3.72 o
  -8   7   9        1.93        0.42      2.75 o
  -7   7   9        7.48        5.26      3.13 o
  -6   7   9       20.33       17.26      3.28 o
  -5   7   9        0.12       -1.05      1.98 o
  -4   7   9        0.52        1.13      2.23 o
  -3   7   9       45.74       48.06      4.03 o
  -2   7   9       14.73       16.75      2.78 o
  -1   7   9       53.95       48.62      4.08 o
   0   7   9        0.01        0.91      2.00 o
   1   7   9        0.12       -1.11      1.97 o
   2   7   9       46.32       52.64      4.88 o
   3   7   9        1.09        1.71      2.47 o
  -7   8   9      104.84      106.03      7.82 o
  -6   8   9        3.63        1.33      2.18 o
  -5   8   9       28.33       14.47      6.61 o
  -4   8   9        1.58        1.62      2.27 o
  -3   8   9        0.09        0.09      2.29 o
  -2   8   9       12.70        8.74      2.57 o
  -1   8   9        7.33        6.01      2.61 o
   0   8   9        2.87        2.12      2.50 o
   1   8   9      168.17      185.07      8.67 o
   2   8   9        5.58        5.60      2.82 o
  -5   9   9       62.22       63.29      7.38 o
  -4   9   9       45.49       52.53      6.91 o
  -3   9   9       32.64       35.12      5.90 o
  -2   9   9        2.55        6.16      3.85 o
  -1   9   9        9.34        7.52      4.13 o
   0 -13  10        2.84        1.88      2.80 o
   1 -13  10       62.52       61.51      5.52 o
   2 -13  10        0.06       -1.57      2.26 o
   3 -13  10       15.62       10.44      2.90 o
   4 -13  10       39.80       46.63      4.41 o
   5 -13  10      180.16      196.14      8.24 o
   6 -13  10       16.18       21.67      3.57 o
  -2 -12  10       31.54       42.45      4.79 o
  -1 -12  10       11.10        9.40      3.15 o
   0 -12  10        0.02       -1.59      2.33 o
   1 -12  10       25.42       27.06      3.79 o
   2 -12  10       16.14        6.85      2.12 o
   3 -12  10       50.92       49.44      4.28 o
   4 -12  10        0.65       -0.85      2.05 o
   5 -12  10        0.58       -1.58      2.10 o
   6 -12  10       31.70       36.70      3.97 o
   7 -12  10        1.60        3.97      2.52 o
  -4 -11  10       29.60       26.42      4.87 o
  -3 -11  10       17.12       17.29      4.16 o
  -2 -11  10        3.15        4.49      2.74 o
  -1 -11  10        5.70        5.73      2.68 o
   0 -11  10       49.37       42.24      4.37 o
   1 -11  10      179.67      193.38      7.25 o
   2 -11  10        9.54       11.30      2.59 o
   3 -11  10       95.29      100.29      5.46 o
   4 -11  10       17.18       11.09      2.69 o
   5 -11  10        0.02       -1.47      1.98 o
   6 -11  10       17.50       17.14      3.00 o
   7 -11  10        0.26        0.05      1.84 o
   8 -11  10       12.14       10.31      3.62 o
  -5 -10  10       10.75        9.79      3.79 o
  -4 -10  10       72.78       75.33      6.63 o
  -3 -10  10        0.95        3.34      2.48 o
  -2 -10  10       16.19       20.69      3.09 o
  -1 -10  10       71.25       71.56      4.58 o
   0 -10  10        0.33       -1.88      1.88 o
   1 -10  10       48.09       46.70      3.46 o
   2 -10  10      322.88      320.22      8.04 o
   3 -10  10       56.91       61.68      3.89 o
   4 -10  10        9.67        5.42      2.04 o
   5 -10  10      105.08       98.71      5.20 o
   6 -10  10        0.16       -0.56      1.80 o
   7 -10  10      186.48      179.77     19.05 o
   8 -10  10        0.68       -0.31      2.30 o
   9 -10  10       57.56       69.28      5.20 o
  -6  -9  10        3.44        3.61      2.82 o
  -5  -9  10        0.54        0.51      2.49 o
  -4  -9  10        5.27        9.05      2.84 o
  -3  -9  10      131.05      133.18      6.02 o
  -2  -9  10        0.00        0.54      1.94 o
  -1  -9  10       13.59       13.53      2.57 o
   0  -9  10      169.74      159.79      5.48 o
   1  -9  10        6.84        6.66      1.99 o
   2  -9  10       20.63       23.38      2.35 o
   3  -9  10      101.85      103.76      4.16 o
   4  -9  10      157.26      160.96      5.75 o
   5  -9  10        6.67        6.26      2.23 o
   6  -9  10       98.70       85.95     15.50 o
   7  -9  10      218.50      239.00      7.01 o
   8  -9  10       47.36       41.63      3.42 o
   9  -9  10       38.22       44.29      5.27 o
  -7  -8  10        8.27        5.18      2.89 o
  -6  -8  10       22.66       27.98      3.97 o
  -5  -8  10        8.18       11.29      2.99 o
  -4  -8  10       47.40       44.54      4.39 o
  -3  -8  10        4.55        4.28      2.10 o
  -2  -8  10       19.13       14.49      2.53 o
  -1  -8  10        0.59        1.84      1.82 o
   0  -8  10        1.52        1.79      1.50 o
   1  -8  10       88.03       95.13      3.84 o
   2  -8  10      438.47      415.90      9.87 o
   3  -8  10        5.86        5.53      1.67 o
   4  -8  10        5.85        4.81      1.57 o
   5  -8  10       60.42       68.02      3.33 o
   6  -8  10       26.47       24.51      2.49 o
   7  -8  10        0.02       -0.61      1.38 o
   8  -8  10       10.76        8.58      2.28 o
   9  -8  10       48.71       56.99      5.75 o
  10  -8  10        7.20        8.32      3.99 o
  -8  -7  10       14.09       13.62      3.93 o
  -7  -7  10        0.00        3.21      2.60 o
  -6  -7  10       59.11       62.45      5.14 o
  -5  -7  10        0.68        1.39      2.28 o
  -4  -7  10        2.09        1.57      2.21 o
  -3  -7  10      215.57      199.05      6.61 o
  -2  -7  10      330.20      322.08      9.37 o
  -1  -7  10        4.63        5.27      1.52 o
   0  -7  10      172.91      172.03      4.80 o
   1  -7  10       29.80       27.47      2.29 o
   2  -7  10       84.41       80.14      3.48 o
   3  -7  10       76.19       83.95      3.37 o
   4  -7  10        5.61        4.40      1.39 o
   5  -7  10       13.14       11.59      1.63 o
   6  -7  10      300.83      320.72      6.49 o
   7  -7  10      107.53      103.70      3.95 o
   8  -7  10        0.10       -0.20      1.80 o
   9  -7  10       71.48       83.88      5.97 o
  10  -7  10        1.55       -0.18      3.32 o
  -8  -6  10       19.37       18.72      3.64 o
  -7  -6  10       56.07       59.55      5.08 o
  -6  -6  10       43.21       38.78      4.16 o
  -5  -6  10       60.01       52.71      4.49 o
  -4  -6  10      186.78      178.45      7.40 o
  -3  -6  10       63.69       56.22      3.55 o
  -2  -6  10      187.28      202.30      5.85 o
  -1  -6  10      192.58      198.66      6.47 o
   0  -6  10        4.95        6.26      1.57 o
   1  -6  10        3.53        5.09      1.15 o
   2  -6  10      103.00       99.02      3.66 o
   3  -6  10       15.29       17.10      1.72 o
   4  -6  10      478.84      479.56      6.76 o
   5  -6  10       43.65       43.05      2.43 o
   6  -6  10       22.26       26.45      2.18 o
   7  -6  10      186.76      205.25      6.29 o
   8  -6  10      109.74      104.45      5.67 o
   9  -6  10       42.79       57.31      5.11 o
  10  -6  10       12.00       15.66      4.47 o
  -9  -5  10        0.51       -2.20      3.04 o
  -8  -5  10      175.28      192.93      8.71 o
  -7  -5  10        6.62        9.47      2.81 o
  -6  -5  10        5.02        3.90      2.46 o
  -5  -5  10       13.38       16.82      3.00 o
  -4  -5  10       23.13       24.52      3.24 o
  -3  -5  10       96.74       86.43      5.08 o
  -2  -5  10       21.70       21.24      1.84 o
  -1  -5  10      192.53      163.58      5.07 o
   0  -5  10      186.46      181.74      6.31 o
   1  -5  10      234.61      227.50      7.04 o
   2  -5  10      477.78      505.05     11.89 o
   3  -5  10      554.94      547.23     10.39 o
   4  -5  10      252.04      230.32      4.97 o
   5  -5  10       28.52       31.00      2.08 o
   6  -5  10        0.92        2.49      1.45 o
   7  -5  10       37.40       39.19      2.98 o
   8  -5  10      104.24      102.12      6.08 o
   9  -5  10       48.21       48.08      4.75 o
  10  -5  10       68.53       75.48      7.64 o
  -9  -4  10       19.63       21.28      4.76 o
  -8  -4  10        0.04       -0.28      2.22 o
  -7  -4  10       24.25       20.45      3.29 o
  -6  -4  10      130.17      136.55      6.65 o
  -5  -4  10        0.24        0.79      1.98 o
  -4  -4  10      155.84      144.55      6.37 o
  -3  -4  10      124.51      124.68      5.28 o
  -2  -4  10      503.53      481.93     10.27 o
  -1  -4  10       10.68        8.45      1.52 o
   0  -4  10      126.15      129.25      3.99 o
   1  -4  10       58.61       70.19      2.50 o
   2  -4  10       43.29       49.92      2.20 o
   3  -4  10       52.27       54.20      2.45 o
   4  -4  10        3.20        6.44      1.39 o
   5  -4  10      404.62      404.78      7.97 o
   6  -4  10        6.10        4.48      1.53 o
   7  -4  10       55.44       58.46      4.16 o
   8  -4  10       10.36       12.18      2.68 o
   9  -4  10        0.00       -0.76      2.48 o
  10  -4  10       71.70       81.27      7.89 o
  -9  -3  10       31.65       31.20      4.40 o
  -8  -3  10       47.57       47.90      4.49 o
  -7  -3  10      106.54      109.71      6.11 o
  -6  -3  10       47.16       40.77      3.89 o
  -5  -3  10       71.86       66.68      4.60 o
  -4  -3  10      624.68      606.72     12.40 o
  -3  -3  10       48.50       48.98      2.96 o
  -2  -3  10     1003.74      928.42     13.28 o
  -1  -3  10       13.68       12.46      1.68 o
   0  -3  10        0.19        0.04      1.19 o
   1  -3  10      146.31      172.24      5.25 o
   2  -3  10        0.30       -0.14      1.04 o
   3  -3  10       61.68       53.61      2.42 o
   4  -3  10       10.55        9.02      1.57 o
   5  -3  10       78.79       82.56      3.47 o
   6  -3  10      102.67       91.75      3.75 o
   7  -3  10      218.92      226.85      7.71 o
   8  -3  10        1.64        0.90      2.00 o
   9  -3  10       11.65        7.69      3.76 o
  10  -3  10       12.03       12.31      4.24 o
 -10  -2  10        3.43        8.47      5.14 o
  -9  -2  10       14.96       13.09      3.06 o
  -8  -2  10        3.49        2.47      2.21 o
  -7  -2  10       22.06       18.22      3.06 o
  -6  -2  10        1.40        3.13      2.11 o
  -5  -2  10       53.23       56.12      4.20 o
  -4  -2  10      179.04      179.90      6.20 o
  -3  -2  10      309.14      313.25     10.83 o
  -2  -2  10       18.36       19.70      1.86 o
  -1  -2  10      168.21      158.45      4.22 o
   0  -2  10      112.89      107.67      3.56 o
   1  -2  10      260.80      248.93      5.22 o
   2  -2  10      157.46      147.48      3.39 o
   3  -2  10       32.33       30.31      2.15 o
   4  -2  10      102.70      115.97      4.14 o
   5  -2  10        1.73        0.56      1.34 o
   6  -2  10        9.19        8.66      1.82 o
   7  -2  10       17.20       14.86      2.66 o
   8  -2  10        0.21        0.32      1.94 o
   9  -2  10       38.41       38.15      5.58 o
 -10  -1  10       11.93       18.66      5.90 o
  -9  -1  10       89.12      110.95      6.45 o
  -8  -1  10       10.41        5.50      2.42 o
  -7  -1  10       71.35       82.68      5.23 o
  -6  -1  10        6.62        7.88      2.33 o
  -5  -1  10        0.92        2.33      1.78 o
  -4  -1  10      351.38      328.04      7.98 o
  -3  -1  10      441.69      427.24     12.95 o
  -2  -1  10      347.24      341.07      6.09 o
  -1  -1  10        0.29        0.61      1.29 o
   0  -1  10        0.02        0.06      1.54 o
   1  -1  10      221.27      214.59      6.29 o
   2  -1  10       58.13       56.09      2.84 o
   3  -1  10        0.20       -0.52      1.22 o
   4  -1  10        0.00       -0.12      1.13 o
   5  -1  10       42.39       46.11      2.81 o
   6  -1  10      712.57      760.04     14.71 o
   7  -1  10        0.36       -0.41      1.90 o
   8  -1  10       32.01       31.06      3.91 o
   9  -1  10       40.26       41.32      5.76 o
 -10   0  10       50.60       48.77      7.78 o
  -9   0  10       34.67       34.89      3.96 o
  -8   0  10       17.14       17.72      3.00 o
  -7   0  10        0.01       -0.81      1.88 o
  -6   0  10       44.74       55.66      4.20 o
  -5   0  10       50.98       44.07      3.00 o
  -4   0  10        4.68        5.75      1.50 o
  -3   0  10     1231.77     1215.20     36.57 o
  -2   0  10        2.91        4.51      1.50 o
  -1   0  10        0.77        0.09      1.27 o
   0   0  10       26.72       28.70      2.25 o
   1   0  10      295.70      288.29      5.24 o
   2   0  10      590.23      585.69     12.34 o
   3   0  10      103.44       96.31      3.84 o
   4   0  10      136.29      139.80      5.92 o
   5   0  10        0.01       -1.35      1.35 o
   6   0  10      205.82      233.44      6.86 o
   7   0  10        1.99       -0.87      1.91 o
   8   0  10        0.47        0.98      3.16 o
   9   0  10        4.62        1.25      4.30 o
 -10   1  10       12.65       14.04      4.10 o
  -9   1  10        5.07        4.04      2.34 o
  -8   1  10      105.50      112.55      6.17 o
  -7   1  10      101.30      113.79      5.98 o
  -6   1  10        0.87        0.19      1.71 o
  -5   1  10      402.92      411.33      9.24 o
  -4   1  10        2.84        5.45      1.55 o
  -3   1  10       83.50       92.37      3.45 o
  -2   1  10      331.47      320.23      9.01 o
  -1   1  10      257.67      258.33     10.21 o
   0   1  10       27.11       24.04      1.88 o
   1   1  10        8.46        6.77      1.48 o
   2   1  10      180.48      186.58      5.13 o
   3   1  10        0.38       -0.78      1.34 o
   4   1  10       15.90       12.34      1.98 o
   5   1  10       32.93       33.90      3.05 o
   6   1  10        5.43        5.06      2.11 o
   7   1  10        1.59        1.09      3.16 o
   8   1  10        9.90       10.92      5.03 o
 -10   2  10        9.65       12.90      3.94 o
  -9   2  10        8.87        8.22      2.68 o
  -8   2  10        0.97        1.32      2.07 o
  -7   2  10      197.24      189.12      7.55 o
  -6   2  10      164.59      177.53      5.82 o
  -5   2  10       32.79       28.83      2.36 o
  -4   2  10       59.91       59.39      3.42 o
  -3   2  10      271.22      292.90     10.67 o
  -2   2  10      434.98      397.59     12.14 o
  -1   2  10        6.26        7.15      1.87 o
   0   2  10      362.32      355.39      8.35 o
   1   2  10        2.59        2.01      1.41 o
   2   2  10      176.31      165.60      4.97 o
   3   2  10        4.01        3.90      1.78 o
   4   2  10       73.43       73.78      4.12 o
   5   2  10      251.88      258.33      7.59 o
   6   2  10        1.51        2.23      2.67 o
   7   2  10       96.99      104.72      8.57 o
 -10   3  10        0.03        3.70      3.34 o
  -9   3  10        5.80        7.34      2.67 o
  -8   3  10       11.73       12.13      3.15 o
  -7   3  10        3.35        5.44      2.63 o
  -6   3  10      116.65      111.91      5.38 o
  -5   3  10       33.82       39.94      3.09 o
  -4   3  10       22.48       20.69      2.44 o
  -3   3  10        5.35        6.68      1.88 o
  -2   3  10      175.44      168.60      5.54 o
  -1   3  10       96.69       85.06      3.85 o
   0   3  10      212.98      202.55      5.68 o
   1   3  10       39.98       39.35      2.86 o
   2   3  10        9.71        9.91      1.98 o
   3   3  10       11.03       16.56      2.44 o
   4   3  10       13.34       11.15      2.31 o
   5   3  10       19.01       22.21      2.84 o
   6   3  10       75.81       67.60      7.01 o
   7   3  10       58.41       62.88      7.13 o
  -9   4  10      132.02      153.65      8.59 o
  -8   4  10        6.82        5.39      2.78 o
  -7   4  10        0.52        1.19      2.13 o
  -6   4  10      110.17      106.36      5.37 o
  -5   4  10        2.28        3.73      1.83 o
  -4   4  10      159.38      170.68      5.81 o
  -3   4  10       63.60       63.47      3.89 o
  -2   4  10        2.75        2.54      1.72 o
  -1   4  10        0.64       -0.32      1.65 o
   0   4  10       20.45       22.12      2.94 o
   1   4  10       17.14       19.79      2.51 o
   2   4  10       10.63        8.28      1.98 o
   3   4  10      171.98      178.75      6.06 o
   4   4  10        4.88        2.52      1.84 o
   5   4  10       14.50       15.14      2.89 o
   6   4  10       26.13       23.14      4.40 o
  -9   5  10        1.38        4.18      2.82 o
  -8   5  10        4.68        6.67      2.93 o
  -7   5  10        4.78        6.10      2.88 o
  -6   5  10        3.24        2.53      2.16 o
  -5   5  10        0.00        0.62      1.71 o
  -4   5  10        3.83        1.31      1.82 o
  -3   5  10       27.53       34.65      3.50 o
  -2   5  10      268.94      279.53      8.56 o
  -1   5  10        0.45        0.45      1.95 o
   0   5  10        0.97        2.66      1.92 o
   1   5  10       11.36       13.92      2.43 o
   2   5  10        8.07        2.05      1.92 o
   3   5  10       17.49       14.58      2.64 o
   4   5  10       40.87       42.73      4.07 o
   5   5  10       16.55       12.12      3.01 o
  -8   6  10        0.07        0.52      2.65 o
  -7   6  10       33.73       40.28      4.82 o
  -6   6  10        6.01        5.81      2.37 o
  -5   6  10        4.80        5.03      2.17 o
  -4   6  10        3.07        2.34      2.12 o
  -3   6  10       11.49       10.17      2.34 o
  -2   6  10      114.21      106.69      5.29 o
  -1   6  10        1.27        0.46      2.02 o
   0   6  10        4.60        6.07      2.43 o
   1   6  10        0.29        0.25      2.04 o
   2   6  10       22.71       18.91      3.48 o
   3   6  10        0.48        0.85      2.83 o
  -7   7  10       98.81      106.66      8.95 o
  -6   7  10        8.50        8.85      2.98 o
  -5   7  10      202.27      207.14      8.93 o
  -4   7  10        0.32        1.28      2.15 o
  -3   7  10        0.35        0.92      2.07 o
  -2   7  10       12.84       11.96      2.72 o
  -1   7  10       24.33       14.47      2.93 o
   0   7  10       19.28       17.52      3.48 o
   1   7  10      110.16      100.35      6.72 o
   2   7  10        0.99        1.21      2.59 o
  -5   8  10        1.43        3.04      2.62 o
  -4   8  10        3.98        3.34      2.59 o
  -3   8  10       26.63       28.50      4.14 o
  -2   8  10        2.76        3.66      3.05 o
  -1   8  10       10.03       11.18      3.64 o
   1 -13  11        0.19       -2.01      2.98 o
   2 -13  11        9.11        4.15      3.41 o
   3 -13  11       79.95       84.89      6.31 o
   4 -13  11       14.18       11.34      2.79 o
   5 -13  11        0.19       -1.34      2.37 o
  -2 -12  11        7.49        5.92      3.65 o
  -1 -12  11        0.59       -0.01      3.06 o
   0 -12  11        1.37        0.54      3.00 o
   1 -12  11       26.95       22.49      5.06 o
   2 -12  11       15.09       13.92      3.29 o
   3 -12  11       47.20       52.15      4.48 o
   4 -12  11        3.56        8.30      2.72 o
   5 -12  11       77.99       74.33      5.09 o
   6 -12  11       17.50       16.86      3.25 o
   7 -12  11       13.89       17.52      3.37 o
  -3 -11  11       16.25       13.39      4.02 o
  -2 -11  11       16.52       15.70      4.06 o
  -1 -11  11       19.23       18.88      4.12 o
   0 -11  11       99.71      105.75      7.51 o
   1 -11  11        0.04        0.00      2.65 o
   2 -11  11        1.80        0.58      2.04 o
   3 -11  11        3.19        1.88      2.19 o
   4 -11  11       16.71       15.25      2.65 o
   5 -11  11      167.67      178.74      8.20 o
   6 -11  11        2.11        1.43      1.99 o
   7 -11  11       30.66       24.34      6.71 o
   8 -11  11       14.43       14.93      3.94 o
  -5 -10  11        9.30       12.14      4.02 o
  -4 -10  11        0.14       -2.26      2.82 o
  -3 -10  11        1.52        1.12      2.54 o
  -2 -10  11        5.85        3.79      2.75 o
  -1 -10  11       93.89       93.89      6.05 o
   0 -10  11        7.23        6.50      2.74 o
   1 -10  11        1.08        0.18      1.97 o
   2 -10  11        0.12       -1.17      1.73 o
   3 -10  11        1.59        0.25      1.84 o
   4 -10  11        0.33       -0.69      1.77 o
   5 -10  11        2.66        3.56      2.03 o
   6 -10  11       36.68       43.42      3.66 o
   7 -10  11        3.02        2.32      1.68 o
   8 -10  11       62.33       71.32      6.28 o
  -6  -9  11        6.07        2.80      2.88 o
  -5  -9  11       27.28       27.13      4.08 o
  -4  -9  11        4.32        4.35      2.69 o
  -3  -9  11       44.58       40.54      4.39 o
  -2  -9  11        0.33        1.98      2.43 o
  -1  -9  11        2.42        3.53      2.51 o
   0  -9  11       37.93       36.84      4.02 o
   1  -9  11       40.57       33.82      3.00 o
   2  -9  11      218.72      222.52      6.06 o
   3  -9  11      293.78      301.61      7.79 o
   4  -9  11      122.57      126.77      5.29 o
   5  -9  11        0.51        0.01      1.79 o
   6  -9  11       31.89       32.17      2.75 o
   7  -9  11        4.61        4.77      1.87 o
   8  -9  11      136.26      152.39      6.05 o
   9  -9  11       12.30       12.64      4.37 o
  -6  -8  11        0.13       -0.13      2.55 o
  -5  -8  11        0.35       -0.23      2.44 o
  -4  -8  11       20.13       19.54      3.48 o
  -3  -8  11      184.86      172.39      7.76 o
  -2  -8  11      251.67      248.36      9.00 o
  -1  -8  11       81.12       86.32      5.50 o
   0  -8  11       67.35       58.25      3.60 o
   1  -8  11       98.48       89.86      4.33 o
   2  -8  11      147.38      141.17      4.77 o
   3  -8  11      103.06      105.64      4.44 o
   4  -8  11        3.53        2.88      1.44 o
   5  -8  11        0.03        0.01      1.37 o
   6  -8  11       74.46       71.14      3.34 o
   7  -8  11       90.32       93.52      3.98 o
   8  -8  11        8.71        8.36      2.58 o
   9  -8  11       15.38       14.90      4.33 o
  -7  -7  11        3.44        3.43      2.89 o
  -6  -7  11       78.49       87.78      6.57 o
  -5  -7  11       13.73       13.86      3.12 o
  -4  -7  11        2.91        3.70      2.49 o
  -3  -7  11       28.87       27.32      3.62 o
  -2  -7  11      173.95      156.55      8.75 o
  -1  -7  11        1.28       -1.68      1.79 o
   0  -7  11       12.78       13.90      2.19 o
   1  -7  11       94.32       91.32      4.25 o
   2  -7  11        3.11        1.91      1.49 o
   3  -7  11       33.84       35.83      2.28 o
   4  -7  11      131.92      129.96      4.07 o
   5  -7  11       61.91       63.64      3.12 o
   6  -7  11       40.97       44.57      2.77 o
   7  -7  11        0.09       -0.72      1.41 o
   8  -7  11       30.02       28.12      3.20 o
   9  -7  11       40.65       53.83      5.65 o
  -8  -6  11       16.39       24.53      4.60 o
  -7  -6  11       25.11       28.59      4.04 o
  -6  -6  11      112.54      128.17      7.00 o
  -5  -6  11       12.11       11.50      2.96 o
  -4  -6  11        4.20        5.59      2.52 o
  -3  -6  11       43.15       43.76      4.11 o
  -2  -6  11       11.21       13.24      2.51 o
  -1  -6  11      164.50      157.98      5.27 o
   0  -6  11       21.36       16.32      2.23 o
   1  -6  11       36.20       32.05      2.47 o
   2  -6  11       10.31       20.38      1.88 o
   3  -6  11       13.10        9.68      1.49 o
   4  -6  11        6.44        4.14      1.38 o
   5  -6  11      115.04      117.21      6.76 o
   6  -6  11       53.41       56.58      3.01 o
   7  -6  11       60.22       58.58      3.64 o
   8  -6  11       32.37       30.18      3.27 o
   9  -6  11       98.71      100.12      7.30 o
  -8  -5  11       34.72       37.52      4.94 o
  -7  -5  11       14.15       13.16      3.13 o
  -6  -5  11        3.38        2.69      2.49 o
  -5  -5  11       22.15       19.39      3.26 o
  -4  -5  11      120.68      118.22      6.20 o
  -3  -5  11       62.03       61.51      4.14 o
  -2  -5  11       17.33       17.25      2.63 o
  -1  -5  11        1.34        1.50      1.56 o
   0  -5  11        0.49        0.04      1.30 o
   1  -5  11        1.08        2.25      1.44 o
   2  -5  11       98.52       99.99      3.45 o
   3  -5  11      114.00      118.11      3.55 o
   4  -5  11       58.24       60.89      2.81 o
   5  -5  11        0.88        1.14      1.25 o
   6  -5  11      114.28      124.61      4.47 o
   7  -5  11      158.12      164.66      6.27 o
   8  -5  11       21.82       22.44      3.00 o
   9  -5  11        5.94       10.91      4.05 o
  -9  -4  11        4.85        2.63      3.66 o
  -8  -4  11       44.07       43.18      4.59 o
  -7  -4  11       10.44       15.34      3.14 o
  -6  -4  11       13.22        8.38      2.67 o
  -5  -4  11       12.42       14.94      2.92 o
  -4  -4  11       82.97       83.94      5.20 o
  -3  -4  11        1.64        1.52      1.86 o
  -2  -4  11        5.71        6.38      1.80 o
  -1  -4  11       16.86       13.21      2.06 o
   0  -4  11      100.29       94.58      3.59 o
   1  -4  11       19.88       17.84      2.03 o
   2  -4  11        2.16        1.12      1.23 o
   3  -4  11       27.98       23.84      2.04 o
   4  -4  11       15.39       14.79      1.70 o
   5  -4  11       18.38       18.36      1.99 o
   6  -4  11       38.04       41.74      2.82 o
   7  -4  11       97.58      100.45      5.02 o
   8  -4  11       29.01       34.50      3.70 o
   9  -4  11       79.07       91.45     11.70 o
  -9  -3  11       92.28      111.76      7.62 o
  -8  -3  11       64.68       79.81      5.73 o
  -7  -3  11       33.18       34.64      3.94 o
  -6  -3  11       43.08       47.20      4.29 o
  -5  -3  11       31.65       31.88      3.57 o
  -4  -3  11       43.80       45.85      3.65 o
  -3  -3  11      168.32      163.23      6.07 o
  -2  -3  11        9.75       10.58      1.95 o
  -1  -3  11        1.99        0.63      1.32 o
   0  -3  11       22.92       18.67      1.99 o
   1  -3  11      118.60      103.61      3.78 o
   2  -3  11       36.89       32.77      2.16 o
   3  -3  11        1.40        0.33      1.24 o
   4  -3  11      288.26      276.17      5.98 o
   5  -3  11        0.09       -0.07      1.37 o
   6  -3  11        1.95        1.93      1.52 o
   7  -3  11        9.99       10.40      2.36 o
   8  -3  11        9.38        5.46      2.36 o
   9  -3  11       64.97       61.51      6.85 o
  -9  -2  11       57.17       62.27      5.82 o
  -8  -2  11        3.71        6.47      2.60 o
  -7  -2  11      101.12      101.62      6.05 o
  -6  -2  11        0.49       -0.61      1.98 o
  -5  -2  11        3.91        4.93      2.05 o
  -4  -2  11        1.21        0.09      1.83 o
  -3  -2  11      112.98      116.57      4.47 o
  -2  -2  11      109.12      118.01      4.92 o
  -1  -2  11       26.66       27.36      2.18 o
   0  -2  11       36.29       37.31      2.40 o
   1  -2  11       71.55       59.11      3.44 o
   2  -2  11        1.58       -0.37      1.49 o
   3  -2  11        2.27        3.34      1.55 o
   4  -2  11       44.43       38.44      2.55 o
   5  -2  11       12.77        9.52      1.79 o
   6  -2  11       70.87       77.82      3.72 o
   7  -2  11        1.04        2.33      2.00 o
   8  -2  11        1.39       -0.80      2.84 o
   9  -2  11       10.03       10.31      3.97 o
  -9  -1  11        1.56        1.30      2.71 o
  -8  -1  11        1.11        0.90      2.23 o
  -7  -1  11        2.37       -1.62      1.94 o
  -6  -1  11        3.54        3.13      2.22 o
  -5  -1  11      155.39      146.67      6.02 o
  -4  -1  11      272.27      288.32      9.76 o
  -3  -1  11      485.08      493.44     18.20 o
  -2  -1  11      250.28      247.20     10.16 o
  -1  -1  11        6.17        4.89      1.77 o
   0  -1  11       14.18        9.64      1.98 o
   1  -1  11       88.58       77.42      3.91 o
   2  -1  11      110.88      106.23      4.56 o
   3  -1  11      188.05      190.70      6.08 o
   4  -1  11      116.33      112.61      4.88 o
   5  -1  11        2.90        0.47      1.47 o
   6  -1  11       37.81       34.45      2.75 o
   7  -1  11      170.16      175.86      6.76 o
   8  -1  11       11.52        9.71      4.80 o
  -9   0  11      138.44      152.80      8.47 o
  -8   0  11       55.24       56.01      4.73 o
  -7   0  11        0.00        0.56      2.11 o
  -6   0  11      110.36      115.27      6.02 o
  -5   0  11      383.31      390.43     12.82 o
  -4   0  11       31.75       32.53      2.73 o
  -3   0  11      130.91      140.21      6.08 o
  -2   0  11      182.63      184.27      5.63 o
  -1   0  11      543.50      530.77     13.34 o
   0   0  11        0.91        1.51      1.58 o
   1   0  11       31.23       31.04      2.77 o
   2   0  11      248.64      231.33      6.62 o
   3   0  11       13.05       11.29      2.13 o
   4   0  11       81.63       89.81      4.51 o
   5   0  11        3.14        4.20      1.78 o
   6   0  11        7.96        7.54      2.75 o
   7   0  11       51.95       50.33      5.49 o
   8   0  11        1.63        1.93      4.24 o
  -9   1  11       38.25       41.71      4.86 o
  -8   1  11       33.89       35.50      4.01 o
  -7   1  11       38.59       41.11      4.06 o
  -6   1  11      175.83      181.13      7.83 o
  -5   1  11        9.52       10.65      2.46 o
  -4   1  11      215.84      214.22      7.05 o
  -3   1  11      332.74      351.83     12.08 o
  -2   1  11      202.56      194.25      5.99 o
  -1   1  11        8.63        8.46      1.96 o
   0   1  11        1.48        1.01      1.59 o
   1   1  11       12.43       13.31      2.20 o
   2   1  11       42.16       41.43      3.18 o
   3   1  11        0.38       -0.82      1.58 o
   4   1  11        0.16        0.36      1.82 o
   5   1  11        5.48        1.85      2.00 o
   6   1  11       41.09       38.68      4.99 o
   7   1  11       14.36        9.61      5.25 o
  -9   2  11       12.80       18.06      4.46 o
  -8   2  11      104.75      125.80      7.80 o
  -7   2  11      158.24      182.26      9.55 o
  -6   2  11        1.04        0.93      2.10 o
  -5   2  11       78.55       80.48      4.68 o
  -4   2  11       33.69       41.21      3.16 o
  -3   2  11      438.21      470.43      9.36 o
  -2   2  11       37.55       44.24      3.24 o
  -1   2  11      235.02      221.07      7.04 o
   0   2  11        1.84        1.24      1.65 o
   1   2  11       57.79       47.74      3.79 o
   2   2  11       74.50       76.27      5.11 o
   3   2  11       33.09       33.57      3.45 o
   4   2  11       40.84       35.40      3.62 o
   5   2  11       21.20       26.25      3.36 o
   6   2  11      111.86      109.22      9.83 o
  -9   3  11       83.73       95.25     10.47 o
  -8   3  11       64.24       84.03      6.60 o
  -7   3  11        5.12        4.84      2.75 o
  -6   3  11      224.95      237.80      7.95 o
  -5   3  11       81.82       82.92      4.82 o
  -4   3  11       77.80       78.88      4.22 o
  -3   3  11       17.68       15.70      2.42 o
  -2   3  11       18.70       20.33      2.83 o
  -1   3  11       20.59       22.18      2.98 o
   0   3  11        0.00        1.01      1.84 o
   1   3  11       19.18       15.19      2.72 o
   2   3  11        8.92        6.08      2.26 o
   3   3  11       65.76       60.32      4.89 o
   4   3  11       48.53       53.40      4.38 o
   5   3  11       59.17       56.63      5.00 o
   6   3  11        3.18        2.62      4.47 o
  -8   4  11       98.67       97.48      7.10 o
  -7   4  11        7.87       12.68      3.44 o
  -6   4  11        6.77        5.62      2.48 o
  -5   4  11       15.59       18.19      3.18 o
  -4   4  11        0.38        0.96      1.88 o
  -3   4  11       24.39       26.48      3.19 o
  -2   4  11      535.51      513.42     14.78 o
  -1   4  11       48.58       50.93      3.79 o
   0   4  11       43.76       37.61      3.41 o
   1   4  11       48.58       41.98      3.58 o
   2   4  11       11.27        9.14      2.34 o
   3   4  11       31.23       35.05      3.75 o
   4   4  11       31.32       25.10      3.83 o
   5   4  11       51.30       49.25      5.49 o
  -8   5  11        2.67        2.17      3.25 o
  -7   5  11        0.98        2.18      2.40 o
  -6   5  11        0.40        0.58      2.28 o
  -5   5  11       85.87       93.47      6.02 o
  -4   5  11        1.34        0.02      1.93 o
  -3   5  11       41.88       49.20      3.87 o
  -2   5  11       48.29       45.32      3.76 o
  -1   5  11      149.71      135.18      6.02 o
   0   5  11       23.24       23.61      3.03 o
   1   5  11       12.85       13.19      2.58 o
   2   5  11       19.90       21.36      3.21 o
   3   5  11        8.94        6.72      2.73 o
  -7   6  11       39.02       46.58      5.38 o
  -6   6  11       23.10       18.32      3.89 o
  -5   6  11        4.52        3.19      2.35 o
  -4   6  11        0.07        0.16      2.06 o
  -3   6  11        0.12        0.65      2.09 o
  -2   6  11       55.41       47.40      4.72 o
  -1   6  11        1.77        4.58      2.63 o
   0   6  11       31.47       31.97      4.08 o
   1   6  11       41.25       45.59      5.45 o
   2   6  11        0.89       -1.43      2.56 o
  -5   7  11        6.53        5.24      2.56 o
  -4   7  11        1.24       -0.19      2.14 o
  -3   7  11       17.78       23.22      3.85 o
  -2   7  11        7.14        4.36      3.08 o
  -1   7  11        2.70       -1.38      2.68 o
   0   7  11        0.36        2.26      3.07 o
  -1 -12  12       10.54        7.98      3.82 o
   0 -12  12        7.35        7.51      3.67 o
   1 -12  12        2.64       -0.45      3.03 o
   2 -12  12       20.15       11.27      3.85 o
   3 -12  12       75.46       78.20      5.97 o
   4 -12  12       46.11       55.35      5.29 o
   5 -12  12       17.06       14.90      3.50 o
  -2 -11  12        4.31        3.30      3.43 o
  -1 -11  12        4.33        2.51      3.14 o
   0 -11  12       37.50       33.69      4.97 o
   1 -11  12       59.21       59.54      5.97 o
   2 -11  12        0.02       -1.32      2.26 o
   3 -11  12       16.52       16.83      3.38 o
   4 -11  12       51.40       59.04      4.65 o
   5 -11  12        0.26       -1.65      2.12 o
   6 -11  12        7.56        8.83      2.80 o
   7 -11  12       58.85       46.44     10.50 o
  -4 -10  12        0.33       -1.83      3.01 o
  -3 -10  12       34.92       34.42      4.50 o
  -2 -10  12        6.01        6.92      3.01 o
  -1 -10  12      106.43       99.87      6.46 o
   0 -10  12        2.15        1.60      2.61 o
   1 -10  12      162.23      152.51      7.56 o
   2 -10  12        0.09       -0.99      2.03 o
   3 -10  12        0.06        0.19      2.05 o
   4 -10  12        0.33        1.64      2.17 o
   5 -10  12      139.69      142.55      6.64 o
   6 -10  12       69.75       75.88      5.14 o
   7 -10  12        0.15       -1.91      1.91 o
  -5  -9  12        3.47        3.53      3.00 o
  -4  -9  12        4.00        3.98      2.87 o
  -3  -9  12        6.85        7.83      2.95 o
  -2  -9  12        7.06        3.97      2.70 o
  -1  -9  12        3.97       -0.12      2.35 o
   0  -9  12       91.86       95.34      6.02 o
   1  -9  12       24.56       18.12      2.58 o
   2  -9  12        0.08       -0.18      1.71 o
   3  -9  12        1.80        2.59      2.14 o
   4  -9  12       55.58       57.63      4.36 o
   5  -9  12      154.97      158.79      6.81 o
   6  -9  12      134.65      146.21      6.13 o
   7  -9  12       46.93       47.89      3.91 o
   8  -9  12        1.45       -0.67      2.98 o
  -6  -8  12        0.57       -0.05      2.74 o
  -5  -8  12        2.25        3.05      2.78 o
  -4  -8  12       17.06       17.22      3.43 o
  -3  -8  12       47.21       48.27      4.67 o
  -2  -8  12       10.91        8.87      2.92 o
  -1  -8  12       46.85       46.22      4.44 o
   0  -8  12        9.89        9.19      2.48 o
   1  -8  12        0.05        0.15      1.71 o
   2  -8  12       97.10      100.29      4.75 o
   3  -8  12        1.68       -0.84      1.69 o
   4  -8  12        2.14       -0.11      1.57 o
   5  -8  12      269.96      294.57      7.52 o
   6  -8  12        0.32       -0.14      1.66 o
   7  -8  12        0.78        0.31      2.07 o
   8  -8  12        4.29        5.88      4.64 o
  -6  -7  12       29.18       35.67      4.46 o
  -5  -7  12        9.86       14.45      3.31 o
  -4  -7  12       17.04       18.84      3.41 o
  -3  -7  12        4.90        3.31      2.60 o
  -2  -7  12      118.92      118.15      6.44 o
  -1  -7  12       17.26       18.11      2.85 o
   0  -7  12        0.09        0.51      1.66 o
   1  -7  12       45.22       35.91      3.04 o
   2  -7  12       69.87       62.68      3.45 o
   3  -7  12      191.04      213.48      6.10 o
   4  -7  12       33.09       36.38      2.93 o
   5  -7  12        3.39        3.86      1.81 o
   6  -7  12      110.32      105.40      6.89 o
   7  -7  12       45.76       46.86      4.61 o
   8  -7  12        2.00        6.07      3.58 o
  -7  -6  12        0.17       -1.94      2.88 o
  -6  -6  12        2.05        0.46      2.50 o
  -5  -6  12        8.39        7.69      2.79 o
  -4  -6  12       29.71       32.29      3.92 o
  -3  -6  12        0.93        0.07      2.25 o
  -2  -6  12        9.92        8.56      2.46 o
  -1  -6  12        3.22        6.43      2.23 o
   0  -6  12        6.69        9.88      2.10 o
   1  -6  12       60.43       42.28      3.19 o
   2  -6  12      114.32       94.77      4.05 o
   3  -6  12       20.60       19.30      2.31 o
   4  -6  12       28.59       28.37      2.63 o
   5  -6  12        8.56        6.31      1.85 o
   6  -6  12       18.43       18.40      2.40 o
   7  -6  12        7.92        4.90      2.70 o
   8  -6  12        5.71        8.08      3.85 o
   9  -6  12        0.24        0.78      3.37 o
  -8  -5  12       40.56       40.78      5.38 o
  -7  -5  12        3.50        0.03      2.85 o
  -6  -5  12       10.76       15.59      3.27 o
  -5  -5  12       23.31       22.00      3.51 o
  -4  -5  12        0.11        1.07      2.24 o
  -3  -5  12      139.27      133.04      6.01 o
  -2  -5  12      123.71      123.32      5.67 o
  -1  -5  12      249.80      235.62      6.57 o
   0  -5  12        2.78        0.03      1.64 o
   1  -5  12      174.33      167.12      5.06 o
   2  -5  12        3.23        2.39      1.56 o
   3  -5  12        3.95        3.33      1.61 o
   4  -5  12        0.58       -0.27      1.49 o
   5  -5  12       26.34       17.21      4.13 o
   6  -5  12       68.23       78.99      4.47 o
   7  -5  12        0.35        0.12      2.38 o
   8  -5  12        9.58       10.48      3.46 o
  -8  -4  12       57.83       62.30      6.05 o
  -7  -4  12       32.37       24.21      3.79 o
  -6  -4  12      135.52      153.39      7.51 o
  -5  -4  12        9.05        8.78      2.70 o
  -4  -4  12        9.89        7.52      2.32 o
  -3  -4  12        5.13        4.85      2.19 o
  -2  -4  12       38.26       39.36      3.47 o
  -1  -4  12      164.86      155.05      5.33 o
   0  -4  12       73.74       69.05      3.75 o
   1  -4  12       76.12       66.91      3.32 o
   2  -4  12      114.79      102.33      4.59 o
   3  -4  12       16.68       16.48      2.40 o
   4  -4  12        7.83        7.52      2.07 o
   5  -4  12       35.71       36.74      3.06 o
   6  -4  12       68.25       76.07      4.17 o
   7  -4  12       59.71       65.68      4.83 o
   8  -4  12        4.93        0.08      2.81 o
  -8  -3  12        0.00        0.68      2.74 o
  -7  -3  12       18.94       20.44      3.50 o
  -6  -3  12        0.18       -0.02      2.32 o
  -5  -3  12        0.07       -0.45      2.20 o
  -4  -3  12       18.75       16.12      2.69 o
  -3  -3  12       90.94       96.61      5.00 o
  -2  -3  12        0.39        0.63      1.55 o
  -1  -3  12      120.79      120.72      4.68 o
   0  -3  12       45.57       46.47      3.15 o
   1  -3  12      115.26      105.07      4.57 o
   2  -3  12        0.11       -0.27      1.54 o
   3  -3  12        5.85        5.66      1.90 o
   4  -3  12        2.06        2.14      1.80 o
   5  -3  12        8.45        5.15      1.87 o
   6  -3  12        0.14        0.50      1.67 o
   7  -3  12        0.11       -0.48      2.09 o
   8  -3  12        3.62        1.60      3.44 o
  -8  -2  12        1.47        2.07      2.78 o
  -7  -2  12       63.38       56.40      4.91 o
  -6  -2  12       61.32       67.21      5.04 o
  -5  -2  12       12.17       10.67      2.49 o
  -4  -2  12       14.56       15.56      2.62 o
  -3  -2  12       15.58       13.03      2.51 o
  -2  -2  12        2.47        1.79      1.81 o
  -1  -2  12       50.74       51.70      3.27 o
   0  -2  12       74.63       57.22      3.49 o
   1  -2  12       42.03       50.87      3.38 o
   2  -2  12       53.45       49.82      3.47 o
   3  -2  12      129.64      130.41      5.31 o
   4  -2  12       79.23       85.96      4.52 o
   5  -2  12        8.39        6.13      1.88 o
   6  -2  12       12.20        9.62      2.12 o
   7  -2  12       75.04       81.80      6.54 o
   8  -2  12        0.13        2.27      3.52 o
  -9  -1  12       18.22       17.82      3.98 o
  -8  -1  12       56.81       71.03      6.10 o
  -7  -1  12       33.90       43.42      4.39 o
  -6  -1  12       57.87       67.74      4.99 o
  -5  -1  12        5.39        6.12      2.50 o
  -4  -1  12        1.14        0.01      2.06 o
  -3  -1  12        6.66        5.07      1.98 o
  -2  -1  12       62.23       63.57      4.11 o
  -1  -1  12       27.71       20.50      2.48 o
   0  -1  12       51.83       50.75      3.40 o
   1  -1  12        1.74        2.71      1.76 o
   2  -1  12       82.61       66.95      3.97 o
   3  -1  12       35.08       36.18      3.16 o
   4  -1  12       49.68       50.02      3.65 o
   5  -1  12       65.26       66.99      4.20 o
   6  -1  12       58.13       57.43      5.07 o
   7  -1  12        0.01       -2.64      3.11 o
  -9   0  12       15.33       17.51      4.58 o
  -8   0  12        4.38        4.46      3.28 o
  -7   0  12       82.23       88.60      7.66 o
  -6   0  12       50.34       46.38      4.49 o
  -5   0  12       94.07       88.88      5.74 o
  -4   0  12        9.53        8.36      2.27 o
  -3   0  12        2.96        0.82      1.92 o
  -2   0  12        0.81       -0.03      1.63 o
  -1   0  12        5.23        5.71      1.93 o
   0   0  12      120.89      118.91      5.00 o
   1   0  12      246.84      250.38      7.13 o
   2   0  12        2.65        3.34      1.91 o
   3   0  12        0.18        0.59      1.85 o
   4   0  12       24.00       30.81      3.44 o
   5   0  12       10.43       13.11      2.70 o
   6   0  12       15.58       15.72      4.66 o
   7   0  12        1.19        1.05      4.42 o
  -8   1  12        0.02        1.19      3.21 o
  -7   1  12        5.69        3.90      2.80 o
  -6   1  12        1.81        0.33      2.19 o
  -5   1  12        0.12        0.39      2.16 o
  -4   1  12       53.25       52.40      4.00 o
  -3   1  12       10.35        9.87      2.43 o
  -2   1  12        3.67        1.81      1.78 o
  -1   1  12      309.36      299.96     10.13 o
   0   1  12       25.57       28.87      2.86 o
   1   1  12       62.81       66.78      4.00 o
   2   1  12      600.23      589.81     14.90 o
   3   1  12      172.78      173.84      7.70 o
   4   1  12        2.50       -1.00      1.86 o
   5   1  12       27.40       23.69      3.38 o
   6   1  12       35.75       38.30      7.52 o
  -8   2  12       17.40       19.64      4.59 o
  -7   2  12      162.43      172.22      9.19 o
  -6   2  12       80.59       73.67      6.82 o
  -5   2  12       16.24       13.38      2.63 o
  -4   2  12        0.05        0.97      1.98 o
  -3   2  12       39.53       43.17      3.75 o
  -2   2  12        2.31        1.42      1.81 o
  -1   2  12        7.68        6.33      2.24 o
   0   2  12       29.99       21.48      3.02 o
   1   2  12      114.03      109.36      5.66 o
   2   2  12        9.02        4.99      2.23 o
   3   2  12        9.75        6.37      2.34 o
   4   2  12       25.17       24.55      3.35 o
   5   2  12       23.99       21.22      3.55 o
  -8   3  12       28.16       29.24      5.34 o
  -7   3  12       21.40       16.54      3.80 o
  -6   3  12      111.61      110.95      6.63 o
  -5   3  12       40.81       37.15      4.01 o
  -4   3  12        0.79        1.59      2.26 o
  -3   3  12        0.24        1.66      2.07 o
  -2   3  12      118.23      117.20      5.88 o
  -1   3  12       64.23       57.30      4.33 o
   0   3  12        0.36       -1.00      1.86 o
   1   3  12       31.68       29.91      3.63 o
   2   3  12        6.47        3.33      2.21 o
   3   3  12        6.18        6.70      2.45 o
   4   3  12       82.06       74.27      5.74 o
  -7   4  12        0.70        1.64      2.80 o
  -6   4  12        7.24        6.01      2.66 o
  -5   4  12       18.35       14.90      3.16 o
  -4   4  12       99.56       99.36      6.30 o
  -3   4  12      184.64      191.72      8.32 o
  -2   4  12        1.29        2.89      2.14 o
  -1   4  12       68.34       60.77      4.65 o
   0   4  12        9.30        7.77      2.52 o
   1   4  12        3.36        4.58      2.37 o
   2   4  12        2.32        2.07      2.20 o
   3   4  12        3.93        1.86      2.54 o
  -6   5  12       19.39       24.99      3.87 o
  -5   5  12       62.85       64.82      5.50 o
  -4   5  12       63.48       75.05      5.75 o
  -3   5  12        0.14        1.05      2.15 o
  -2   5  12       12.42        7.92      2.61 o
  -1   5  12        2.68        0.21      2.22 o
   0   5  12        2.88        1.79      2.33 o
   1   5  12        9.06       12.28      3.57 o
   2   5  12       38.10       32.79      4.66 o
  -4   6  12       21.56       13.50      3.82 o
  -3   6  12        3.82        3.64      2.44 o
  -2   6  12        1.28        2.13      2.34 o
  -1   6  12        8.24        6.15      2.88 o
   2 -12  13       74.57       72.85      6.88 o
   3 -12  13       40.58       41.88      5.64 o
  -1 -11  13        2.80       -1.66      3.07 o
   0 -11  13        6.26        4.07      3.34 o
   1 -11  13       10.70       14.72      4.00 o
   2 -11  13        0.81       -0.08      2.97 o
   3 -11  13        9.71       11.05      2.97 o
   4 -11  13       54.11       64.06      5.01 o
   5 -11  13       12.70       18.79      3.33 o
  -3 -10  13       22.16       24.59      4.29 o
  -2 -10  13        5.84        2.44      2.87 o
  -1 -10  13       23.56       22.67      3.99 o
   0 -10  13       36.41       31.67      4.23 o
   1 -10  13       12.58       13.69      3.34 o
   2 -10  13        0.48       -1.71      2.07 o
   3 -10  13       19.63       21.66      3.34 o
   4 -10  13        0.07       -2.07      2.07 o
   5 -10  13       15.68       17.89      3.23 o
   6 -10  13        2.63        1.78      2.39 o
  -4  -9  13       49.13       45.51      5.11 o
  -3  -9  13       29.78       26.99      4.17 o
  -2  -9  13        1.77        1.74      2.74 o
  -1  -9  13        0.96       -1.10      2.37 o
   0  -9  13      103.41       97.60      5.56 o
   1  -9  13       16.14       21.85      3.62 o
   2  -9  13        8.43        4.12      2.34 o
   3  -9  13        0.08       -1.98      1.98 o
   4  -9  13       77.39       80.39      5.76 o
   5  -9  13       20.38       26.89      3.16 o
   6  -9  13       71.22       73.38      4.66 o
   7  -9  13       93.84      100.38      7.43 o
  -5  -8  13        2.12        2.36      2.89 o
  -4  -8  13        1.90       -0.74      2.60 o
  -3  -8  13       10.31        7.33      3.05 o
  -2  -8  13        1.48        3.71      2.67 o
  -1  -8  13        5.22        3.79      2.32 o
   0  -8  13       26.15       22.58      3.18 o
   1  -8  13      300.94      302.92      8.56 o
   2  -8  13      120.00      134.70      5.62 o
   3  -8  13      156.83      156.38      6.09 o
   4  -8  13        5.26        3.86      2.03 o
   5  -8  13        8.32        6.73      2.07 o
   6  -8  13        0.42        0.35      1.68 o
   7  -8  13        0.62       -2.00      3.02 o
  -6  -7  13       13.81       17.87      4.29 o
  -5  -7  13       20.47       19.80      3.76 o
  -4  -7  13        3.48        4.00      2.73 o
  -3  -7  13      240.94      255.55      9.74 o
  -2  -7  13      139.78      127.13      6.20 o
  -1  -7  13       13.39       13.95      2.79 o
   0  -7  13       34.47       32.66      3.53 o
   1  -7  13       30.22       25.11      2.86 o
   2  -7  13        0.94       -0.75      1.66 o
   3  -7  13       18.51       12.14      2.41 o
   4  -7  13        8.18        7.47      2.00 o
   5  -7  13       31.56       36.39      3.38 o
   6  -7  13       38.84       34.32      5.19 o
   7  -7  13       64.08       64.18      6.03 o
  -6  -6  13        5.98        3.06      3.07 o
  -5  -6  13        1.38       -1.41      2.33 o
  -4  -6  13       10.55       10.80      3.06 o
  -3  -6  13       58.44       54.37      4.89 o
  -2  -6  13       75.86       82.03      5.05 o
  -1  -6  13       75.37       73.68      4.73 o
   0  -6  13       32.86       33.91      3.10 o
   1  -6  13       25.60       28.12      2.89 o
   2  -6  13       41.58       50.32      3.57 o
   3  -6  13        0.49        0.82      1.80 o
   4  -6  13       52.45       52.75      3.80 o
   5  -6  13       13.65       14.08      2.49 o
   6  -6  13      222.72      252.27      7.94 o
   7  -6  13       15.19       16.52      3.85 o
   8  -6  13       18.95       16.91      4.73 o
  -7  -5  13      133.67      166.23      9.44 o
  -6  -5  13        3.50        4.34      3.10 o
  -5  -5  13        0.08       -1.40      2.23 o
  -4  -5  13       18.11       21.31      3.49 o
  -3  -5  13      196.16      190.58      7.35 o
  -2  -5  13        1.04       -1.04      1.93 o
  -1  -5  13       17.15       21.67      3.03 o
   0  -5  13       35.36       34.92      3.06 o
   1  -5  13        3.68        1.86      1.95 o
   2  -5  13      157.91      156.18      5.80 o
   3  -5  13      100.35      100.54      4.87 o
   4  -5  13       28.02       28.45      3.03 o
   5  -5  13       12.45       10.85      2.36 o
   6  -5  13        0.37       -1.46      1.85 o
   7  -5  13       58.01       61.12      5.97 o
   8  -5  13        0.42        1.27      3.44 o
  -7  -4  13       52.31       55.95      5.89 o
  -6  -4  13       38.45       48.82      4.85 o
  -5  -4  13       59.59       58.03      5.00 o
  -4  -4  13       55.78       60.27      4.49 o
  -3  -4  13       26.02       26.96      3.28 o
  -2  -4  13      200.66      210.54      8.53 o
  -1  -4  13      174.19      172.11      6.61 o
   0  -4  13       37.60       42.47      3.72 o
   1  -4  13      262.09      238.19      7.86 o
   2  -4  13       80.46       82.54      4.39 o
   3  -4  13        0.17        0.64      1.75 o
   4  -4  13        0.44       -1.33      1.66 o
   5  -4  13      154.61      132.93     14.77 o
   6  -4  13       38.36       33.15      3.38 o
   7  -4  13       26.21       27.55      5.27 o
  -7  -3  13       76.14       72.07      6.35 o
  -6  -3  13      323.66      335.30     11.09 o
  -5  -3  13       94.20       91.07      6.84 o
  -4  -3  13       47.62       47.79      4.62 o
  -3  -3  13       24.65       19.46      3.38 o
  -2  -3  13      363.85      354.23     10.87 o
  -1  -3  13      107.52      104.61      5.33 o
   0  -3  13       78.24       84.27      4.89 o
   1  -3  13      121.64      116.29      5.04 o
   2  -3  13       55.58       52.80      3.69 o
   3  -3  13        0.39        1.31      1.83 o
   4  -3  13        0.96       -0.34      1.78 o
   5  -3  13        8.20        8.96      2.13 o
   6  -3  13       42.94       41.06      4.05 o
   7  -3  13        1.34       -0.76      3.18 o
  -8  -2  13        9.16       10.69      4.19 o
  -7  -2  13       12.32       20.26      4.71 o
  -6  -2  13       20.40       25.22      4.28 o
  -5  -2  13       11.46        8.74      2.85 o
  -4  -2  13      163.61      165.64      7.83 o
  -3  -2  13      170.04      161.75      7.58 o
  -2  -2  13        6.14        7.69      2.35 o
  -1  -2  13        2.22        2.31      2.03 o
   0  -2  13       43.07       42.23      3.72 o
   1  -2  13        7.85        3.40      1.88 o
   2  -2  13       38.83       28.48      2.97 o
   3  -2  13       41.93       40.64      3.45 o
   4  -2  13       18.80       21.28      2.84 o
   5  -2  13       15.60       12.86      2.63 o
   6  -2  13        0.58        1.11      2.72 o
   7  -2  13        4.96        5.01      4.67 o
  -8  -1  13       34.05       31.95     10.38 o
  -7  -1  13      121.75      134.63      9.70 o
  -6  -1  13       43.78       55.48      5.64 o
  -5  -1  13        0.07        0.32      2.15 o
  -4  -1  13      140.77      137.10      7.17 o
  -3  -1  13       19.65       15.67      2.75 o
  -2  -1  13       88.40       92.85      5.16 o
  -1  -1  13       71.52       71.89      4.63 o
   0  -1  13        0.56       -0.02      1.71 o
   1  -1  13       54.07       46.88      3.56 o
   2  -1  13       47.63       47.62      3.61 o
   3  -1  13       11.76       13.00      2.47 o
   4  -1  13        3.67        3.23      2.06 o
   5  -1  13       37.57       29.83      5.59 o
   6  -1  13       22.00       16.23      5.85 o
  -8   0  13       18.70       21.58      4.94 o
  -7   0  13       21.85       17.17      4.58 o
  -6   0  13       66.25       69.85      5.56 o
  -5   0  13        1.01        2.41      2.39 o
  -4   0  13       56.47       52.60      4.76 o
  -3   0  13       22.32       25.53      3.19 o
  -2   0  13        1.74        0.95      2.04 o
  -1   0  13        0.53        0.19      1.93 o
   0   0  13       73.32       75.30      4.30 o
   1   0  13       96.33       97.31      4.89 o
   2   0  13      513.01      506.57     11.93 o
   3   0  13       12.14       12.41      2.73 o
   4   0  13       60.69       70.14      4.92 o
   5   0  13        1.53        1.90      2.14 o
   6   0  13        0.82        0.74      5.98 o
  -7   1  13       65.33       90.38      8.11 o
  -6   1  13       10.30       13.92      3.30 o
  -5   1  13        2.93        3.67      2.45 o
  -4   1  13       40.94       42.70      3.93 o
  -3   1  13      395.13      420.32     10.71 o
  -2   1  13        0.06       -1.26      1.93 o
  -1   1  13        5.08        4.44      2.01 o
   0   1  13        0.04        2.98      2.12 o
   1   1  13       26.61       24.65      3.19 o
   2   1  13        2.09        2.91      2.26 o
   3   1  13      121.80      134.04      7.17 o
   4   1  13       60.32       65.16      4.98 o
   5   1  13        7.20        4.39      2.83 o
  -7   2  13        0.03        1.49      3.32 o
  -6   2  13       79.73       84.54      6.14 o
  -5   2  13        7.98        4.97      2.64 o
  -4   2  13        0.13        1.54      2.30 o
  -3   2  13        1.50        1.18      2.32 o
  -2   2  13       37.50       44.18      5.22 o
  -1   2  13       20.43       18.69      2.94 o
   0   2  13       11.64       10.50      2.59 o
   1   2  13        1.46        3.10      2.23 o
   2   2  13       45.10       49.87      4.38 o
   3   2  13        2.55        2.60      2.31 o
   4   2  13        7.42        7.57      3.15 o
  -6   3  13       31.90       31.93      4.73 o
  -5   3  13       60.27       56.23      6.82 o
  -4   3  13       98.57       93.89      6.19 o
  -3   3  13       31.55       27.18      3.81 o
  -2   3  13        6.53        5.60      2.70 o
  -1   3  13        0.80        0.01      2.02 o
   0   3  13       60.44       54.87      4.55 o
   1   3  13        0.68        2.55      2.29 o
   2   3  13       41.40       54.32      4.69 o
   3   3  13        0.21        2.11      2.52 o
  -5   4  13       14.62       13.28      3.41 o
  -4   4  13       37.18       37.54      4.55 o
  -3   4  13        0.40       -2.11      2.33 o
  -2   4  13       19.47       20.62      3.70 o
  -1   4  13        5.33        2.76      2.43 o
   0   4  13        0.16        0.29      2.27 o
   1   4  13        0.03       -0.64      2.27 o
  -3   5  13       13.13        9.29      3.43 o
  -2   5  13        0.00       -0.56      2.67 o
   1 -11  14       13.96        8.09      3.70 o
   2 -11  14       57.00       60.32      6.32 o
  -1 -10  14        1.13        1.01      2.86 o
   0 -10  14       15.90       17.06      3.84 o
   1 -10  14        0.50       -2.46      2.46 o
   2 -10  14       28.12       32.21      4.38 o
   3 -10  14        1.27        0.08      2.33 o
   4 -10  14       51.34       54.50      4.70 o
   5 -10  14        0.20       -2.24      2.24 o
  -3  -9  14       47.29       50.96      5.38 o
  -2  -9  14       40.32       38.40      4.72 o
  -1  -9  14        0.66       -1.55      2.38 o
   0  -9  14        0.93        1.27      2.71 o
   1  -9  14        0.73       -0.33      2.47 o
   2  -9  14        0.26       -2.03      2.03 o
   3  -9  14       38.16       37.32      3.93 o
   4  -9  14        0.13       -2.18      2.18 o
   5  -9  14       10.27       11.95      3.32 o
   6  -9  14       50.30       52.93      5.82 o
  -4  -8  14        1.95        0.20      3.17 o
  -3  -8  14        8.58        3.30      2.98 o
  -2  -8  14       22.97       22.54      3.88 o
  -1  -8  14       31.10       32.70      3.80 o
   0  -8  14        0.70        0.09      2.16 o
   1  -8  14       62.48       70.30      4.90 o
   2  -8  14       52.63       56.30      4.03 o
   3  -8  14       28.37       32.34      3.67 o
   4  -8  14        8.20       10.58      2.76 o
   5  -8  14        0.43       -0.66      2.19 o
   6  -8  14       18.74       10.68      3.32 o
  -5  -7  14        1.29       -2.16      2.87 o
  -4  -7  14       11.57       11.50      3.81 o
  -3  -7  14        5.13        1.70      2.65 o
  -2  -7  14      153.70      164.06      7.94 o
  -1  -7  14        0.00       -0.18      2.13 o
   0  -7  14       41.68       37.76      3.82 o
   1  -7  14       71.68       76.34      4.93 o
   2  -7  14        8.35        7.30      2.44 o
   3  -7  14        1.10        0.04      2.06 o
   4  -7  14        0.63       -0.14      2.11 o
   5  -7  14        0.86       -0.62      2.14 o
   6  -7  14      134.57      161.15      7.16 o
  -5  -6  14        1.48        0.94      3.07 o
  -4  -6  14        4.02        3.16      2.73 o
  -3  -6  14       33.97       38.61      4.00 o
  -2  -6  14       20.02       16.76      3.03 o
  -1  -6  14      110.59      110.54      6.62 o
   0  -6  14       32.30       33.67      4.05 o
   1  -6  14       15.04       12.45      2.75 o
   2  -6  14        3.35        4.62      2.33 o
   3  -6  14       92.14       96.75      5.56 o
   4  -6  14       11.32       13.57      2.84 o
   5  -6  14       13.25       15.57      2.76 o
   6  -6  14        1.21        0.12      2.02 o
  -6  -5  14       23.92       27.81      4.77 o
  -5  -5  14       12.68        9.17      4.07 o
  -4  -5  14       29.36       37.01      5.83 o
  -3  -5  14        0.01       -0.03      2.36 o
  -2  -5  14      101.23      101.93      6.43 o
  -1  -5  14        5.08        4.35      2.58 o
   0  -5  14        2.42        1.78      2.08 o
   1  -5  14       38.02       31.41      3.47 o
   2  -5  14      125.56      138.64      6.47 o
   3  -5  14       41.14       36.32      3.74 o
   4  -5  14        1.48        2.08      2.02 o
   5  -5  14        6.73        4.18      2.23 o
   6  -5  14        4.77        2.49      2.61 o
  -6  -4  14       17.09       15.90      4.56 o
  -5  -4  14       58.19       61.43      7.04 o
  -4  -4  14       38.85       35.09      4.29 o
  -3  -4  14       34.50       37.17      4.28 o
  -2  -4  14       35.78       31.73      4.08 o
  -1  -4  14       23.26       29.73      3.88 o
   0  -4  14        2.74        1.72      2.08 o
   1  -4  14       15.83       20.46      3.09 o
   2  -4  14       42.43       43.10      3.94 o
   3  -4  14       33.31       34.35      3.35 o
   4  -4  14       18.09       14.89      2.71 o
   5  -4  14       94.80      102.81      5.76 o
   6  -4  14       35.31       43.70      5.33 o
  -6  -3  14        0.35        0.67      3.32 o
  -5  -3  14       16.81       17.67      4.52 o
  -4  -3  14       12.18       13.43      3.24 o
  -3  -3  14       21.37       17.99      3.42 o
  -2  -3  14        0.64       -1.93      2.14 o
  -1  -3  14        0.37        1.09      2.03 o
   0  -3  14       26.28       30.74      3.42 o
   1  -3  14        0.01       -1.39      1.97 o
   2  -3  14        0.57       -0.07      1.98 o
   3  -3  14       70.88       80.56      4.71 o
   4  -3  14       69.27       76.10      4.71 o
   5  -3  14       62.67       67.14      8.06 o
   6  -3  14        2.14        0.18      3.22 o
  -6  -2  14       98.99       97.88      8.63 o
  -5  -2  14        1.36       -0.20      2.58 o
  -4  -2  14       49.18       48.61      4.85 o
  -3  -2  14        1.02        0.55      2.29 o
  -2  -2  14        8.88        5.83      2.71 o
  -1  -2  14       47.17       49.40      4.13 o
   0  -2  14        1.52        0.55      2.03 o
   1  -2  14       42.15       41.07      3.92 o
   2  -2  14        5.17        2.70      1.98 o
   3  -2  14        6.09        5.56      2.22 o
   4  -2  14        1.25        2.42      2.12 o
   5  -2  14        0.13        1.25      2.25 o
  -6  -1  14       84.37       93.39      8.46 o
  -5  -1  14        0.10        2.79      2.77 o
  -4  -1  14        8.47       10.50      3.12 o
  -3  -1  14       26.18       21.76      3.57 o
  -2  -1  14       10.08       12.21      2.74 o
  -1  -1  14       30.37       30.33      3.47 o
   0  -1  14       11.08       10.11      2.65 o
   1  -1  14        0.31       -0.01      2.05 o
   2  -1  14       17.81       17.03      2.75 o
   3  -1  14       54.56       58.10      4.67 o
   4  -1  14        0.49        1.26      2.32 o
   5  -1  14       33.08       16.59      7.04 o
  -6   0  14       20.83       28.91      4.64 o
  -5   0  14        0.02        0.94      2.58 o
  -4   0  14       18.84       17.97      3.48 o
  -3   0  14        6.46        3.43      2.57 o
  -2   0  14        1.48        4.55      2.33 o
  -1   0  14        0.08       -0.81      2.09 o
   0   0  14       79.32       82.44      5.90 o
   1   0  14        5.40        5.04      2.36 o
   2   0  14        8.09        5.27      2.43 o
   3   0  14        0.40        1.30      2.27 o
   4   0  14       29.92       38.24      4.46 o
  -6   1  14       36.23       43.60      5.74 o
  -5   1  14       11.01       15.40      3.85 o
  -4   1  14       22.14       17.15      3.52 o
  -3   1  14       31.34       34.88      4.18 o
  -2   1  14        4.66        3.75      2.57 o
  -1   1  14        3.35        4.62      2.63 o
   0   1  14        7.70        6.33      2.77 o
   1   1  14       13.54       13.59      2.98 o
   2   1  14        7.13        2.46      2.50 o
   3   1  14        9.99       11.73      3.26 o
  -5   2  14        0.24        2.97      3.47 o
  -4   2  14       36.09       39.32      5.20 o
  -3   2  14        2.67        1.76      2.56 o
  -2   2  14       14.63       16.13      3.43 o
  -1   2  14       14.69       14.76      3.32 o
   0   2  14       10.48        3.20      2.67 o
   1   2  14       36.12       28.35      3.75 o
   2   2  14       20.33       18.13      3.57 o
  -4   3  14       12.55       16.56      3.93 o
  -3   3  14        7.48        4.70      2.74 o
  -2   3  14       17.62       18.73      3.69 o
  -1   3  14       32.46       31.97      4.37 o
   0   3  14       15.53       14.98      3.47 o
  -1  -9  15        4.78        3.09      3.37 o
   0  -9  15        3.07        1.68      3.34 o
   1  -9  15       76.50       86.58      7.41 o
   2  -9  15       50.88       58.84      6.28 o
   3  -9  15        0.07       -1.47      2.79 o
  -2  -8  15        0.60       -0.32      3.40 o
  -1  -8  15       40.61       47.27      5.63 o
   0  -8  15       79.63       92.65      6.56 o
   1  -8  15        7.23        3.95      2.89 o
   2  -8  15       66.26       65.29      5.60 o
   3  -8  15        6.73        5.30      2.80 o
   4  -8  15        1.71        1.88      2.64 o
  -3  -7  15       34.83       29.33      5.76 o
  -2  -7  15        1.29        0.07      2.78 o
  -1  -7  15       37.21       42.26      4.79 o
   0  -7  15      119.92      119.16      7.22 o
   1  -7  15       82.33       86.71      6.26 o
   2  -7  15        6.83       10.34      2.81 o
   3  -7  15       23.50       24.92      3.82 o
   4  -7  15       39.53       43.15      4.68 o
   5  -7  15        8.07       10.34      3.22 o
  -4  -6  15       14.17       11.88      4.61 o
  -3  -6  15       31.16       34.50      5.07 o
  -2  -6  15        0.28        1.71      2.88 o
  -1  -6  15       34.26       30.80      4.24 o
   0  -6  15       38.78       36.99      4.46 o
   1  -6  15       54.43       60.89      4.76 o
   2  -6  15        3.41        4.14      2.44 o
   3  -6  15        3.47        5.38      2.77 o
   4  -6  15        4.75        6.31      2.87 o
   5  -6  15       13.04       12.09      3.25 o
  -4  -5  15       13.33       15.86      4.71 o
  -3  -5  15       14.89       11.12      3.64 o
  -2  -5  15       37.57       28.21      4.20 o
  -1  -5  15       89.50       98.46      6.59 o
   0  -5  15        0.13       -2.21      2.21 o
   1  -5  15       24.29       24.06      3.45 o
   2  -5  15        0.01       -0.65      2.09 o
   3  -5  15       27.29       34.09      4.21 o
   4  -5  15        0.03       -1.00      2.43 o
   5  -5  15       16.29       22.51      3.80 o
  -5  -4  15        3.50        4.24      3.81 o
  -4  -4  15       77.26       63.75      6.34 o
  -3  -4  15       18.73       17.82      4.00 o
  -2  -4  15       11.41       16.77      3.64 o
  -1  -4  15        2.62        2.91      2.60 o
   0  -4  15        1.69        0.22      2.17 o
   1  -4  15       77.95       77.75      5.27 o
   2  -4  15       94.91       91.96      5.71 o
   3  -4  15       25.60       24.16      3.72 o
   4  -4  15       88.10      100.80      6.57 o
   5  -4  15       29.91       31.50      4.25 o
  -5  -3  15       10.74       11.78      3.74 o
  -4  -3  15       41.24       46.58      5.60 o
  -3  -3  15        6.18        7.60      3.29 o
  -2  -3  15       25.16       27.71      4.74 o
  -1  -3  15        0.50       -0.34      2.44 o
   0  -3  15        2.05        2.54      2.24 o
   1  -3  15       35.71       33.56      3.80 o
   2  -3  15        1.37        4.42      2.70 o
   3  -3  15      114.89      133.48      7.40 o
   4  -3  15        0.36       -0.52      2.42 o
  -5  -2  15      124.60      129.39      8.85 o
  -4  -2  15       38.53       40.27      5.30 o
  -3  -2  15        0.00        2.78      2.84 o
  -2  -2  15       54.17       59.78      5.35 o
  -1  -2  15       30.67       35.32      3.85 o
   0  -2  15       17.94       18.62      3.18 o
   1  -2  15        7.82        9.20      2.73 o
   2  -2  15        1.75        2.05      2.52 o
   3  -2  15        0.89        3.80      3.01 o
   4  -2  15        0.01        0.09      2.42 o
  -5  -1  15        0.12        6.22      3.85 o
  -4  -1  15        3.61        3.20      3.00 o
  -3  -1  15        8.82        5.70      3.17 o
  -2  -1  15       12.23        9.49      3.47 o
  -1  -1  15        0.69       -2.09      2.09 o
   0  -1  15       76.99       87.57      6.04 o
   1  -1  15        8.56        9.06      3.35 o
   2  -1  15        2.31        5.47      3.03 o
   3  -1  15       15.76       20.23      4.15 o
  -4   0  15        6.67        4.27      3.21 o
  -3   0  15        3.29        0.91      2.78 o
  -2   0  15        2.76        1.92      2.63 o
  -1   0  15        8.41        6.12      3.20 o
   0   0  15        1.44        2.15      2.80 o
   1   0  15        4.10        8.91      3.49 o
   2   0  15       58.40       65.25      6.33 o
  -3   1  15        3.55        0.36      3.27 o
  -2   1  15       14.36       16.03      4.41 o
  -1   1  15       56.45       61.86      6.18 o
   0   1  15       58.67       70.35      6.56 o
   1   1  15       30.91       28.62      5.51 o
   0  -7  16       14.67       20.81      4.38 o
   1  -7  16       16.27       21.68      4.35 o
   2  -7  16       47.70       57.90      6.08 o
  -2  -6  16       85.98       75.00      6.97 o
  -1  -6  16      175.19      187.54     10.30 o
   0  -6  16        1.54        0.44      2.82 o
   1  -6  16        0.06        1.11      2.80 o
   2  -6  16       23.17       24.94      3.98 o
  -2  -5  16       56.29       58.18      6.28 o
  -1  -5  16        0.53       -0.66      2.86 o
   0  -5  16      123.45      134.11      8.75 o
   1  -5  16        7.20        4.80      3.21 o
   2  -5  16       49.27       52.31      5.14 o
   3  -5  16       11.00       13.62      3.55 o
  -2  -4  16        5.33        6.50      3.48 o
  -1  -4  16        4.33        5.12      3.33 o
   0  -4  16        0.93        0.81      2.92 o
   1  -4  16       35.19       33.84      4.37 o
   2  -4  16       75.40       80.76      6.15 o
  -3  -3  16        8.13        9.29      4.34 o
  -2  -3  16        3.27        1.27      3.07 o
  -1  -3  16       36.29       33.51      5.03 o
   0  -3  16        2.04        2.63      2.95 o
   1  -3  16        3.50        1.45      2.62 o
   2  -3  16        9.44        6.63      2.97 o
  -2  -2  16       60.10       65.22      6.41 o
  -1  -2  16        1.00        0.68      2.92 o
   0  -2  16        0.32       -1.49      2.42 o
   1  -2  16       11.99       11.21      4.13 o
 
